# Supplementary material for: Aberrant RNA Splicing Events Driven by Mutations of RNA-Binding Proteins as Indicators for Skin Cutaneous Melanoma Prognosis
Source: Front Oncol. 2020 Oct 15;10:568469. doi: 10.3389/fonc.2020.568469 (PMC7593665; doi:10.3389/fonc.2020.568469)
Supplement: Supplementary Table 1 — Gene list of 1350 known and predict RNA binding proteins (RBPs). [file Data_Sheet_1.xlsx]

## Sheet: Table S1
Table S1. Gene list of 1350 known and predict RNA binding proteins (RBPs).
HGNC symbol
A1CF
ANKHD1
CELF1
CELF2
CELF3
CELF4
CELF5
CELF6
CNOT4
CPEB1
CPEB2
CPEB3
CPEB4
DAZAP1
ELAVL1
ELAVL2
ELAVL3
ELAVL4
ENOX1
ESRP1
ESRP2
EWSR1
FMR1
FUS
FXR1
FXR2
G3BP1
G3BP2
GEMIN5
HNRNPA0
HNRNPA1
HNRNPA1L2
HNRNPA2B1
HNRNPA3
HNRNPAB
HNRNPC
HNRNPCL1
HNRNPD
HNRNPDL
HNRNPF
HNRNPH1
HNRNPH2
HNRNPH3
HNRNPK
HNRNPL
HNRNPLL
HNRNPM
HNRNPR
HNRNPU
HNRNPUL1
HNRNPUL2
IGF2BP1
IGF2BP2
IGF2BP3
KHDRBS1
KHDRBS2
KHDRBS3
KHSRP
LIN28A
MATR3
MBNL1
MBNL2
MBNL3
MSI1
NOVA1
NOVA2
PABPC1
PABPC3
PABPC4
PABPC5
PABPN1
PCBP1
PCBP2
PCBP3
PPRC1
PRPF40A
PRPF40B
PTBP1
PTBP2
QKI
RALY
RBFOX1
RBFOX2
RBFOX3
RBM10
RBM11
RBM15
RBM15B
RBM17
RBM20
RBM22
RBM23
RBM24
RBM25
RBM28
RBM3
RBM38
RBM39
RBM4
RBM41
RBM42
RBM45
RBM46
RBM47
RBM4B
RBM5
RBM6
RBM7
RBM8A
RBMS1
RBMS3
RBMX
RBMXL1
RBMY1A1
RBMY1B
RBMY1D
RBMY1E
RBMY1F
RBMY1J
SAMD4A
SART3
SF1
SF3A1
SF3B1
SFPQ
SNRNP70
SNRPA
SRP54
SRPK1
SRPK2
SRPK3
SRRM1
SRRM2
SRRM3
SRRM4
SRSF1
SRSF10
SRSF11
SRSF12
SRSF2
SRSF3
SRSF4
SRSF5
SRSF6
SRSF7
SRSF8
SRSF9
SYNCRIP
TARDBP
TIA1
TIAL1
TRA2A
TRA2B
TUT1
U2AF1
U2AF1L4
U2AF2
WT1
YBX1
YBX2
ZC3H10
ZC3H14
ZCRB1
ZNF638
ZRANB2
ZRSR1
ZRSR2
AATF
ABCF1
ABT1
ACAA2
ACIN1
ACTB
ACTN1
ACTN4
ADAR
ADARB1
ADARB2
ADD1
ADK
AEN
AFF2
AHNAK
AKAP1
AKAP8
AKAP8L
ALDH18A1
ALDH6A1
ALDOA
ALG13
ALKBH5
ANKRD17
ANP32A
ANP32B
ANXA11
ANXA2
ANXA7
APEH
APEX1
API5
APOBEC3B
APOBEC3C
APOBEC3F
APOBEC3H
AQR
ARCN1
ARF1
ARHGEF1
ARL6IP4
ASCC3
ASS1
ATP5A1
ATP5C1
ATXN2
ATXN2L
BAG4
BAT1
BAT2
BAT2L1
BAT2L2
BCAS2
BCCIP
BCLAF1
BICC1
BMS1
BOP1
BRDT
BRIX1
BST2
BTF3
BUD13
BUD31
BYSL
BZW1
BZW2
C11orf31
C11orf68
C12orf43
C14orf156
C14orf166
C14orf21
C14orf93
C15orf52
C16orf57
C16orf80
C16orf88
C17orf42
C17orf85
C19orf29
C19orf47
C1QBP
C1orf107
C1orf131
C1orf204
C1orf25
C1orf31
C1orf35
C1orf52
C1orf57
C1orf69
C1orf77
C21orf70
C22orf28
C2orf15
C3orf26
C3orf63
C4BPA
C4orf14
C4orf43
C6orf153
C7orf50
C9orf114
C9orf23
CALR
CANX
CAPRIN1
CASC3
CAST
CCAR1
CCBL2
CCDC108
CCDC12
CCDC124
CCDC137
CCDC47
CCDC55
CCDC59
CCDC86
CCDC9
CCDC94
CCT3
CCT4
CCT6A
CD2BP2
CD3EAP
CDC40
CDC42EP4
CDC5L
CDK11B
CDK12
CDK13
CDKN2A
CEBPZ
CGGBP1
CHCHD1
CHD2
CHD3
CHERP
CIR1
CIRBP
CIRH1A
CISD2
CKAP4
CLK1
CLK2
CLK3
CLK4
CLNS1A
CLP1
CLTC
CNBP
CNN3
CNOT1
COL14A1
CORO1A
CPNE3
CPSF1
CPSF2
CPSF3
CPSF4
CPSF6
CPSF7
CRKL
CRNKL1
CS
CSDA
CSDE1
CSNK1E
CSRP1
CSTB
CSTF1
CSTF2
CSTF2T
CSTF3
CTNNA1
CTNNBL1
CWC15
CWC22
CWC25
CWC27
CXorf57
DAP3
DARS
DAZ1
DAZ2
DAZ3
DAZ4
DBR1
DCAF13
DCD
DCN
DDX1
DDX10
DDX17
DDX18
DDX20
DDX21
DDX23
DDX24
DDX27
DDX28
DDX31
DDX39
DDX3X
DDX41
DDX42
DDX46
DDX47
DDX49
DDX5
DDX50
DDX51
DDX52
DDX54
DDX55
DDX56
DDX6
DEK
DGCR14
DHX15
DHX16
DHX29
DHX30
DHX32
DHX33
DHX34
DHX35
DHX36
DHX38
DHX57
DHX8
DHX9
DIAPH1
DIDO1
DIMT1L
DIS3
DKC1
DMGDH
DNAJC17
DNAJC2
DNAJC21
DNAJC8
DNM1
DNTTIP2
DSP
DUS3L
DUSP11
DUSP14
DUT
DYNC1H1
DYNC1LI1
DZIP3
EBNA1BP2
ECH1
EDF1
EED
EEF1A1
EEF1G
EEF2
EFTUD2
EIF1
EIF1AX
EIF1B
EIF2AK2
EIF2C1
EIF2C2
EIF2C3
EIF2S1
EIF2S2
EIF3A
EIF3C
EIF3CL
EIF3D
EIF3E
EIF3G
EIF3H
EIF3L
EIF4A1
EIF4A2
EIF4A3
EIF4B
EIF4E
EIF4E2
EIF4ENIF1
EIF4G1
EIF4G2
EIF4G3
EIF4H
EIF5
EIF5A
EIF5A2
EIF5B
ELAC2
EMG1
ENO1
EPPK1
ERAL1
ERH
ERI3
ESF1
ETF1
EXOSC1
EXOSC10
EXOSC2
EXOSC4
EXOSC6
EXOSC9
EZR
FAM103A1
FAM120A
FAM120C
FAM133B
FAM32A
FAM46A
FAM50A
FAM98A
FAM98B
FARSA
FARSB
FASN
FASTK
FASTKD1
FASTKD2
FASTKD3
FASTKD5
FAU
FBL
FBLL1
FBRSL1
FCF1
FDPS
FIP1L1
FKBP3
FKBP4
FLNA
FLNB
FLYWCH2
FNDC3A
FNDC3B
FRG1
FSCN1
FTSJ3
FUBP1
FUBP3
FYTTD1
GANAB
GAR1
GCFC1
GCN1L1
GDI2
GEMIN6
GEMIN7
GEMIN8
GFM1
GIGYF2
GLRX3
GLTSCR2
GNB2L1
GNL2
GNL3
GNL3L
GOLGB1
GOT2
GPATCH1
GPATCH4
GPATCH8
GPX4
GRB2
GRN
GRSF1
GRWD1
GSPT1
GSPT2
GTF2E2
GTF2F1
GTF2F2
GTPBP1
GTPBP10
GTPBP4
H1F0
H1FX
HADHB
HARS2
HDAC2
HDGF
HDLBP
HEATR1
HEATR6
HELZ
HERC5
HEXIM1
HIST1H1B
HIST1H1C
HIST1H1D
HIST1H1E
HIST1H4H
HK2
HLA-A
HLTF
HMG20B
HMGB1
HMGB2
HMGB3
HMGCS2
HMGN2
HMGN5
HOXB6
HRSP12
HSD17B10
HSP90AA1
HSP90AB1
HSP90B1
HSPA1A
HSPA1B
HSPA1L
HSPA5
HSPA7
HSPA8
HSPA9
HSPB1
HSPD1
HSPE1
HSPG2
HTATSF1
HUWE1
IFI16
IFIT2
IFIT5
ILF2
ILF3
IMMT
IMP3
IMP4
INTS6
IPO5
ISG20L2
ISY1
IVNS1ABP
JMJD6
JUN
KCTD12
KIAA0020
KIAA0802
KIAA1324
KIAA1429
KIAA1967
KIF1C
KPNA2
KPNB1
KRI1
KRR1
KRT18
KTN1
L1TD1
LARP1
LARP1B
LARP4
LARP4B
LARP7
LAS1L
LBR
LGALS1
LGALS3
LGTN
LIN28B
LLPH
LRP1
LRPPRC
LRRC47
LRRC59
LSG1
LSM1
LSM10
LSM14A
LSM14B
LSM2
LSM3
LSM4
LSM5
LSM6
LSM7
LSMD1
LTA4H
LUC7L
LUC7L2
LUC7L3
LYAR
MACF1
MAGOH
MAGOHB
MAK16
MANF
MAP4
MAPRE1
MARK2
MAZ
MCAT
MDH2
MDN1
MECP2
MEPCE
METAP2
METT10D
MEX3A
MEX3B
MEX3C
MEX3D
MFAP1
MKI67
MKI67IP
MKRN1
MKRN2
MLL3
MOV10
MPHOSPH10
MRM1
MRPL1
MRPL10
MRPL11
MRPL13
MRPL14
MRPL15
MRPL19
MRPL2
MRPL20
MRPL21
MRPL22
MRPL27
MRPL28
MRPL3
MRPL32
MRPL37
MRPL39
MRPL4
MRPL40
MRPL41
MRPL42
MRPL43
MRPL44
MRPL45
MRPL54
MRPL9
MRPS11
MRPS12
MRPS14
MRPS15
MRPS18C
MRPS21
MRPS23
MRPS24
MRPS26
MRPS27
MRPS28
MRPS30
MRPS31
MRPS35
MRPS5
MRPS7
MRPS9
MRTO4
MSI2
MTDH
MTERF
MTHFSD
MTIF2
MTO1
MTPAP
MYBBP1A
MYEF2
MYH9
MYO18A
MYO5A
MYOD1
NAA15
NACA2
NAF1
NAP1L1
NAP1L4
NASP
NAT10
NBPF10
NCBP1
NCBP2
NCL
NCOA5
NDUFV3
NFX1
NGDN
NGRN
NHP2
NHP2L1
NIP7
NKAP
NKRF
NLRP11
NMD3
NME1
NMT1
NOC2L
NOC3L
NOC4L
NOL10
NOL11
NOL12
NOL3
NOL6
NOL7
NOL8
NOLC1
NOM1
NOMO1
NOMO2
NOMO3
NONO
NOP14
NOP16
NOP2
NOP56
NOP58
NOSIP
NPM1
NPM3
NQO1
NSA2
NSUN2
NSUN5
NUCKS1
NUDT16L1
NUDT21
NUFIP2
NUMA1
NUPL2
NUSAP1
NVL
NXF1
OASL
OLA1
OTUD4
P4HB
PA2G4
PABPC4L
PAK1IP1
PAPD5
PAPOLA
PAPOLB
PARN
PARP1
PARP12
PATL1
PCBP4
PCDH20
PCDHGA9
PCF11
PCSK9
PDAP1
PDCD11
PDCD7
PDIA3
PDIA4
PDIA6
PEBP1
PEF1
PEG10
PELP1
PES1
PFN1
PHAX
PHF5A
PHF6
PIN4
PKM2
PKN2
PLEC
PLRG1
PNN
PNO1
PNPT1
POLDIP3
POLR1E
POLR2A
POLR2B
POLR2C
POLR2D
POLR2E
POLR2F
POLR2G
POLR2H
POLR2I
POLR2J
POLR2K
POLR2L
POLRMT
POP1
POP7
POU5F1
PPAN
PPAN-P2RY11
PPARGC1A
PPHLN1
PPIA
PPIB
PPIE
PPIG
PPIH
PPIL1
PPIL2
PPIL3
PPIL4
PPP1CC
PPP1R10
PPP1R8
PPP1R9B
PPP2CA
PPP2R1A
PPP4R2
PPWD1
PQBP1
PRDX1
PRIC285
PRKDC
PRKRA
PRMT1
PRMT5
PRMT7
PRPF18
PRPF19
PRPF3
PRPF31
PRPF38A
PRPF38B
PRPF39
PRPF4
PRPF4B
PRPF6
PRPF8
PRR3
PSIP1
PSMC1
PSMD4
PSPC1
PTCD1
PTCD2
PTCD3
PTPN1
PTRF
PTRH1
PUF60
PUM1
PUM2
PURA
PURB
PURG
PUS1
PUS7
PWP1
PWP2
R3HDM1
R3HDM2
RALYL
RAN
RARS2
RAVER1
RAVER2
RBBP6
RBM12
RBM12B
RBM14
RBM16
RBM19
RBM26
RBM27
RBM33
RBM34
RBMS2
RBMX2
RBPMS
RBPMS2
RC3H1
RC3H2
RCC2
RDBP
RDX
REPIN1
REXO4
RG9MTD1
RG9MTD2
RIMS1
RNASEN
RNMTL1
RNPC3
RNPS1
RNU4ATAC
ROCK2
ROD1
RP9
RPF1
RPF2
RPGR
RPL10
RPL10A
RPL11
RPL12
RPL13
RPL13A
RPL14
RPL15
RPL17
RPL18A
RPL19
RPL21
RPL22
RPL22L1
RPL23
RPL23A
RPL24
RPL26
RPL27
RPL27A
RPL28
RPL29
RPL3
RPL30
RPL31
RPL32
RPL35
RPL35A
RPL36
RPL36A
RPL37A
RPL4
RPL5
RPL6
RPL7
RPL7A
RPL7L1
RPL8
RPLP0
RPN1
RPP25
RPP30
RPS10
RPS11
RPS12
RPS13
RPS14
RPS15
RPS15A
RPS16
RPS17
RPS18
RPS19
RPS19BP1
RPS2
RPS20
RPS21
RPS23
RPS24
RPS25
RPS26
RPS27
RPS27A
RPS27L
RPS28
RPS3
RPS3A
RPS4X
RPS5
RPS6
RPS7
RPS8
RPS9
RPSA
RPUSD2
RPUSD3
RPUSD4
RRAGC
RRBP1
RRP1
RRP12
RRP15
RRP1B
RRP7A
RRP8
RRP9
RRS1
RSL1D1
RSRC1
RSRC2
RTCD1
RTF1
RTN4
S100A16
S100A4
SAFB
SAFB2
SAMD4B
SAMSN1
SAP18
SARNP
SARS2
SART1
SBDS
SCAF1
SCG3
SCNM1
SDAD1
SEC23IP
SEC61A1
SEC61B
SEC63
SECISBP2
SECISBP2L
SERBP1
SERPINH1
SF3A2
SF3A3
SF3B14
SF3B2
SF3B3
SF3B4
SF3B5
SF4
SFRS12
SFRS12IP1
SFRS14
SFRS15
SFRS16
SFRS17A
SFRS18
SFRS2IP
SFRS8
SIP1
SKIV2L2
SLBP
SLC16A3
SLC25A11
SLC25A5
SLC3A2
SLTM
SLU7
SMC1A
SMG1
SMN1
SMNDC1
SMU1
SND1
SNIP1
SNRNP200
SNRNP25
SNRNP27
SNRNP35
SNRNP40
SNRNP48
SNRPA1
SNRPB
SNRPB2
SNRPC
SNRPD1
SNRPD2
SNRPD3
SNRPE
SNRPF
SNRPG
SNRPN
SNTB2
SNW1
SON
SORBS2
SPATS2
SPATS2L
SPEN
SPTAN1
SPTBN1
SR140
SRFBP1
SRP14
SRP19
SRP68
SRP72
SRPR
SRRT
SSB
SSBP1
SSBP3
SSR1
SSRP1
STAU1
STAU2
STIP1
STRAP
STRBP
STXBP1
SUB1
SUCLG1
SUMO1
SUMO2
SUPT16H
SUPT5H
SUPT6H
SUPV3L1
SURF2
SURF6
SYF2
SYNE1
TACO1
TAF15
TAGLN2
TBCA
TBL2
TBL3
TBRG4
TCEA1
TCERG1
TCF20
TCF25
TCOF1
TCP1
TDRD3
TES
TEX10
TFAM
TFB1M
TFB2M
TFIP11
TFRC
TGS1
THOC1
THOC2
THOC3
THOC4
THOC5
THOC6
THOC7
THRAP3
THUMPD1
TNPO1
TNRC6A
TNRC6B
TNS1
TOP1
TOP2A
TOP3B
TPD52L2
TPI1
TPR
TPT1
TRAP1
TRIM25
TRIM28
TRIM56
TRIM71
TRIP6
TRMT1
TRMT2A
TRMT6
TRNAU1AP
TRPT1
TRUB2
TSEN2
TSEN34
TSEN54
TSFM
TSNAX
TSR1
TTF2
TUBB
TUFM
TWF2
TWISTNB
TXN
TXNL4A
TXNL4B
UBA1
UBAP2
UBAP2L
UBC
UBE2D1
UBE2I
UBE2L3
UBE2N
UBE2O
UBFD1
UBTF
UCHL5
UNK
UPF1
UPF3B
URB1
URB2
USO1
USP10
USP36
USP39
UTP11L
UTP14A
UTP14C
UTP15
UTP18
UTP20
UTP23
UTP3
UTP6
VCP
WBP11
WBP4
WBSCR16
WBSCR22
WDR25
WDR3
WDR33
WDR36
WDR43
WDR46
WDR6
WDR75
WDR77
WDR83
WIBG
WTAP
XAB2
XIRP1
XPO1
XPO5
XRCC5
XRCC6
XRN1
XRN2
YARS
YARS2
YLPM1
YTHDC1
YTHDC2
YTHDF1
YTHDF2
YTHDF3
YWHAE
YWHAG
YWHAH
YWHAZ
ZAK
ZBTB11
ZC3H11A
ZC3H13
ZC3H15
ZC3H18
ZC3H4
ZC3H7A
ZC3H7B
ZC3H8
ZC3HAV1
ZCCHC11
ZCCHC17
ZCCHC24
ZCCHC3
ZCCHC6
ZCCHC7
ZCCHC8
ZCCHC9
ZFC3H1
ZFP106
ZFP36
ZFP36L1
ZFP36L2
ZFR
ZMAT2
ZMAT3
ZMAT5
ZNF138
ZNF207
ZNF326
ZNF346
ZNF385A
ZNF579
ZNF593
ZNF598
ZNF622
ZNF768
ZNFX1
ZNHIT6
ZYX

## Sheet: Table S2
Table S2. RBPs mutations induced splicing alterations. The left table lists all the splicing events affect by RBP mutations (Splicing_event) as well as their corresponding RBPs (RBP). It also provides the corresponding p-value (p.value) of each splicing event. The right table lists the occurrence frequency of different splicing patterns and their parent genes.
RBP	Splicing_event	P.value				Splicing_type	Splicing_event	Parent_gene
A1CF	SEPT6|89968|AA	0.003627				ALL	19748	7776
A1CF	ABI1|11032|ES	0.005776				AA	1655	1334
A1CF	ABR|38291|ES	0.008352				AD	1478	1161
A1CF	ACTR10|27683|ES	0.004941				AP	3681	2280
A1CF	ACYP1|28476|AT	0.005064				AT	3665	2206
A1CF	ACYP1|28477|AT	0.009916				ES	7802	4178
A1CF	ADAMTS9|65526|AT	0.005655				ME	85	84
A1CF	ADCK5|85592|AA	0.002504				RI	1382	1042
A1CF	ADD3|13077|ES	0.005319
A1CF	ADNP|59788|AP	0.002467
A1CF	ADNP|59790|AP	0.005224
A1CF	AGTRAP|677|ES	0.004233
A1CF	APC2|46498|ES	0.001836
A1CF	APH1A|7448|ES	0.001333
A1CF	APTX|86087|ES	0.008347
A1CF	APTX|86088|ES	0.008217
A1CF	ARHGEF12|19163|AP	0.007364
A1CF	ARL6IP4|25027|AA	0.008085
A1CF	ARNTL|14440|ES	0.004229
A1CF	ARPP19|30675|RI	0.006403
A1CF	ARV1|10264|AD	5.11e-05
A1CF	ASB11|88550|AT	0.007152
A1CF	ASB11|88552|AT	0.007152
A1CF	ATE1|13320|AP	0.009912
A1CF	ATG4D|47532|AD	0.004427
A1CF	ATG4D|47538|ES	0.0001408
A1CF	ATG4D|47541|ES	0.005147
A1CF	ATP5J|60263|ES	0.003046
A1CF	ATP5SL|50073|ES	0.009604
A1CF	ATXN3|28978|ES	0.004031
A1CF	AURKA|59874|AD	0.009765
A1CF	BAIAP2|44088|AT	0.007014
A1CF	BAIAP2|44092|AT	0.004981
A1CF	BBS1|17048|ES	0.006772
A1CF	BICD1|21023|AD	0.0051
A1CF	BRPF3|75958|ES	0.0009693
A1CF	C12orf4|19768|ES	0.006847
A1CF	C18orf32|45475|AD	0.004143
A1CF	C5orf24|73432|RI	0.006837
A1CF	CAMKK2|24845|AP	0.008351
A1CF	CAPRIN1|14942|AP	0.001235
A1CF	CARD8|50712|ES	0.009252
A1CF	CBX3|79042|AA	0.009174
A1CF	CCDC50|68126|ES	0.0004705
A1CF	CD59|14911|RI	0.000143
A1CF	CD79B|43025|ES	0.001696
A1CF	CDIPT|35973|ES	0.006793
A1CF	CDK2|22323|AD	0.008604
A1CF	CENPI|89628|AP	0.00805
A1CF	CENPI|89629|AP	0.008574
A1CF	CHD2|32558|AP	0.008924
A1CF	CHTF8|37256|AP	0.005775
A1CF	CHTF8|37257|AP	0.005967
A1CF	CLIP1|24956|ES	0.006488
A1CF	CLSPN|1730|AT	0.002259
A1CF	CLSPN|1731|AT	0.002259
A1CF	CMTM8|63813|ES	0.004385
A1CF	COPS7B|57950|AA	0.005473
A1CF	CRYZ|3468|ES	0.009797
A1CF	CSAD|21946|AP	0.004432
A1CF	CXXC1|45527|AA	0.001118
A1CF	CXXC5|73623|AP	0.008222
A1CF	CXXC5|73624|AP	0.009614
A1CF	CYHR1|85612|AP	0.004006
A1CF	CYHR1|85614|AP	0.004006
A1CF	CYP2R1|14478|AP	0.007836
A1CF	DARS|55452|ES	0.0008349
A1CF	DCAF4|28234|AA	0.008743
A1CF	DCLRE1C|10835|AP	0.006148
A1CF	DCLRE1C|10836|AP	0.007087
A1CF	DIABLO|24937|RI	0.0004705
A1CF	DMTN|82929|ES	0.002525
A1CF	DNAJC14|22260|AP	0.00532
A1CF	DNAJC14|22262|AP	0.005498
A1CF	DNAJC19|67761|ES	0.002341
A1CF	DOCK7|3255|AD	0.003555
A1CF	DUS1L|44291|AP	0.004211
A1CF	DUS1L|44292|AP	0.006261
A1CF	EFCAB10|81301|AT	0.008884
A1CF	EIF2S1|28056|AP	0.004613
A1CF	EIF4G3|951|ES	0.002694
A1CF	EMC8|37897|ES	0.006792
A1CF	EMP3|50726|ES	0.001855
A1CF	ENDOV|44064|ES	0.003339
A1CF	ENDOV|44069|AD	0.008823
A1CF	ENPP2|85007|ES	0.002425
A1CF	EPS8|20579|AP	0.005812
A1CF	EPS8|20581|AP	0.008255
A1CF	EPS8L1|52013|RI	0.008888
A1CF	ERCC2|50429|AT	0.004358
A1CF	ERCC2|50430|AT	0.004358
A1CF	ERMARD|78487|ES	0.003937
A1CF	ETV4|41709|AP	0.008756
A1CF	ETV4|41710|AP	0.006793
A1CF	EVA1C|60346|ES	0.009063
A1CF	EZH2|82155|RI	0.007014
A1CF	FAH|32179|RI	0.005147
A1CF	FAM193A|68579|ES	0.006576
A1CF	FAM21C|11374|ES	0.00553
A1CF	FAM222B|39985|AA	0.00809
A1CF	FAM222B|39996|ES	0.0004271
A1CF	FAM64A|38752|ES	9.91e-05
A1CF	FAXC|77051|ES	0.006356
A1CF	FBXL12|47420|ES	0.005398
A1CF	FBXO5|78210|AP	0.008619
A1CF	FCF1|28422|AA	0.005089
A1CF	FGFR1|83417|AD	0.009761
A1CF	FGR|1336|ES	4.36e-05
A1CF	FHL2|54839|ES	0.003012
A1CF	FHL2|54841|AD	0.007259
A1CF	FIG4|77215|ES	0.009644
A1CF	FKBP2|16602|AP	0.001725
A1CF	FKBP2|16603|AP	0.007359
A1CF	G3BP1|74185|AP	0.003044
A1CF	G3BP1|74186|AP	0.003044
A1CF	G6PD|90646|AP	0.007128
A1CF	G6PD|90647|AP	0.007359
A1CF	GAS8|38203|ES	0.009277
A1CF	GGCT|79129|ES	8.07e-05
A1CF	GGT5|61396|ES	0.005074
A1CF	GINS4|83515|AT	0.009917
A1CF	GINS4|83516|AT	0.009917
A1CF	GK|88736|ES	0.001957
A1CF	GPBP1|72132|ES	0.007069
A1CF	GPR97|36593|AT	0.009327
A1CF	GRK6|74765|AA	0.008093
A1CF	GSN|87436|ES	0.005871
A1CF	HAUS1|45385|ES	0.009221
A1CF	HDAC8|89499|ES	0.005263
A1CF	HEATR6|42846|ES	0.001264
A1CF	HENMT1|3943|AP	0.007595
A1CF	HES6|58213|ES	0.001923
A1CF	HNRNPA1|22147|ES	0.006577
A1CF	HNRNPA1|301521|ES	0.0008312
A1CF	HNRNPD|69704|RI	0.005074
A1CF	IFITM2|13641|AP	0.008485
A1CF	IFITM2|13642|AP	0.008485
A1CF	IGSF3|4366|ES	0.008485
A1CF	IL17RC|63259|ES	0.006368
A1CF	ING1|26269|AD	0.006892
A1CF	INSIG1|82433|ES	0.008752
A1CF	IRF5|81734|AD	2.61e-05
A1CF	IRX5|36435|AA	0.008891
A1CF	KDM1B|75462|ES	0.001847
A1CF	KIAA1217|10995|AP	0.006523
A1CF	KRBOX4|88886|AT	0.001993
A1CF	KRBOX4|88888|AT	0.002259
A1CF	LARP1B|70570|RI	0.004428
A1CF	LBR|9986|AP	0.006734
A1CF	LDHA|14638|ES	0.004229
A1CF	LETMD1|21761|ES	0.009732
A1CF	LRP2BP|71336|AP	0.003319
A1CF	LRP2BP|71337|AP	0.003097
A1CF	LRRC20|12050|ES	0.005997
A1CF	LRRC27|13499|ES	0.002019
A1CF	LRRC45|117269|ES	0.009915
A1CF	LUC7L|32836|AP	0.003378
A1CF	LUC7L|32837|AP	0.003378
A1CF	LUC7L|32848|ES	0.007717
A1CF	LY6E|200853|ME	0.001435
A1CF	MACF1|1885|ES	0.006925
A1CF	MAP4|64557|ES	0.008756
A1CF	MED24|40828|AP	0.002468
A1CF	MED24|40830|AP	0.002468
A1CF	MEN1|16702|AD	0.001503
A1CF	METAP1|70019|ES	0.005978
A1CF	METTL21B|22752|ES	0.006137
A1CF	MFSD12|46692|AP	0.004583
A1CF	MFSD12|46693|AP	0.004583
A1CF	MIB2|196|ES	0.003743
A1CF	MICAL3|61009|AP	0.002742
A1CF	MICAL3|61011|AP	0.00443
A1CF	MLXIP|24922|AP	0.009613
A1CF	MLXIP|24923|AP	0.009613
A1CF	MOV10L1|62785|AD	4.36e-05
A1CF	MPP5|28044|AT	0.004964
A1CF	MPZL1|8871|ES	0.008216
A1CF	MRPL19|54156|AT	0.007242
A1CF	MRPL48|17723|ES	0.007682
A1CF	MSANTD2|19240|AP	0.007242
A1CF	MSANTD2|19241|AP	0.007014
A1CF	MTG2|60051|ES	0.009631
A1CF	MTHFSD|37924|ES	8.57e-05
A1CF	MTHFSD|37925|ES	0.0008157
A1CF	MTUS1|82818|AP	0.001226
A1CF	MYEF2|30482|ES	0.001602
A1CF	NAGA|62492|AA	0.007014
A1CF	NAPRT1|85432|RI	0.009467
A1CF	NAT16|81044|AT	0.009032
A1CF	NDC1|3067|ES	0.00141
A1CF	NEK3|25988|AP	0.00332
A1CF	NENF|9730|ES	0.008756
A1CF	NEURL4|38916|AD	0.00531
A1CF	NFS1|59219|ES	0.003208
A1CF	NIPA2|29681|ES	0.006355
A1CF	NKRF|89958|AP	0.006334
A1CF	NKRF|89959|AP	0.006542
A1CF	NPRL3|32825|ES	0.003192
A1CF	NPRL3|32832|AD	0.009379
A1CF	NR1H3|15704|RI	0.006093
A1CF	NRCAM|81397|AT	0.004229
A1CF	NSFL1C|58500|ES	0.007967
A1CF	NSMCE1|35678|RI	0.00987
A1CF	NT5C2|12987|AP	0.004297
A1CF	NUDT1|117584|ES	0.005409
A1CF	NUDT4|23678|AP	0.00735
A1CF	NUDT4|23679|AP	0.007832
A1CF	NUMA1|17515|ES	0.009034
A1CF	NUP133|10224|RI	0.0003985
A1CF	NUPL2|78963|ES	0.005391
A1CF	NXF1|16435|RI	0.008756
A1CF	OSBPL5|13950|AP	0.006896
A1CF	OSMR|71849|AT	0.005776
A1CF	OSMR|71850|AT	0.005776
A1CF	PADI4|851|AT	0.0007232
A1CF	PADI4|852|AT	0.0005212
A1CF	PAPOLA|29203|AT	0.007359
A1CF	PCBP2|22055|ES	0.0004167
A1CF	PCBP2|22056|ES	0.002299
A1CF	PDLIM3|71369|ES	0.005899
A1CF	PGM3|76864|RI	0.008604
A1CF	PGRMC2|70572|AP	0.001358
A1CF	PGRMC2|70573|AP	0.006264
A1CF	PIGQ|32898|AP	0.008877
A1CF	PIGQ|32900|AP	0.009452
A1CF	PIGT|59573|ES	0.0006581
A1CF	PLEKHA4|50823|ES	0.006471
A1CF	PLEKHB1|17699|AP	0.008216
A1CF	PMF1|8195|AT	0.009174
A1CF	PML|31639|ES	0.004229
A1CF	POLDIP3|62538|ES	0.003378
A1CF	POLDIP3|62539|ES	0.008221
A1CF	POLR2J3|81114|AD	0.007718
A1CF	POLR3B|24144|AP	0.0002197
A1CF	POMT1|87950|ES	0.008795
A1CF	POSTN|25672|ES	0.008618
A1CF	PPA2|70212|ES	0.001229
A1CF	PPIL3|127874|ES	0.006793
A1CF	PPM1A|27775|AT	0.005409
A1CF	PPM1A|27776|AT	0.005409
A1CF	PPM1K|69887|ES	0.009406
A1CF	PPOX|8570|ES	0.005249
A1CF	PPOX|8572|ES	0.004783
A1CF	PPP3CB|12153|AT	0.0002446
A1CF	PPP3CB|12154|AT	0.0002446
A1CF	PPP4C|36057|ES	0.001148
A1CF	PPP4C|36059|AA	0.001383
A1CF	PPP4R2|65626|ES	0.00228
A1CF	PRC1|117777|AD	0.001333
A1CF	PRDM5|70471|AT	0.004583
A1CF	PRDM5|70472|AT	0.004006
A1CF	PRKD2|50580|AP	0.002103
A1CF	PTDSS2|13660|ES	0.003938
A1CF	PXMP4|59012|ES	0.00337
A1CF	RAB11FIP1|83362|AP	0.00678
A1CF	RAB11FIP1|83363|AP	0.00678
A1CF	RABGAP1|87501|ES	0.0005799
A1CF	RABGGTA|26950|RI	0.004899
A1CF	RAMP1|58148|AP	0.003513
A1CF	RBM42|49228|AA	0.007842
A1CF	RBM6|64951|ES	0.009466
A1CF	RBMS1|55726|AP	0.009915
A1CF	RCBTB2|25863|ES	0.008769
A1CF	RINT1|81298|AD	0.003425
A1CF	RNF135|40137|ES	0.007597
A1CF	RNF141|14356|AT	0.009457
A1CF	RNF146|77449|ES	0.002258
A1CF	RNF146|77450|ES	0.005319
A1CF	RNF216|78675|AA	0.006365
A1CF	RPGR|88801|AT	0.002382
A1CF	RPGR|88802|AT	0.002382
A1CF	RPGR|88804|RI	0.0004702
A1CF	RPL7|84149|AD	0.002694
A1CF	RRBP1|58741|ES	0.004702
A1CF	RUFY3|69447|AT	0.001545
A1CF	S100A16|7723|AP	0.007242
A1CF	S100A16|7725|AP	0.006577
A1CF	SBF1|62828|ES	0.006576
A1CF	SCUBE1|62576|AT	0.0002147
A1CF	SDR39U1|100871|ES	0.002141
A1CF	SEC24D|70448|AA	0.001357
A1CF	SEC62|67594|RI	0.001404
A1CF	SECTM1|44323|AA	0.0008936
A1CF	SEPSECS|68957|ES	0.003956
A1CF	SET|87776|AP	0.008486
A1CF	SETDB1|7522|ES	0.001275
A1CF	SETMAR|62992|AT	0.008619
A1CF	SGCE|80505|ES	0.000321
A1CF	SHMT1|39615|ES	0.00289
A1CF	SIAH1|36340|AP	0.001285
A1CF	SIMC1|74638|ES	0.0007818
A1CF	SIRPA|58536|AD	0.009033
A1CF	SLC15A4|25185|AP	0.004892
A1CF	SLC15A4|25186|AP	0.008757
A1CF	SLC16A3|44301|AP	0.001854
A1CF	SLC25A13|80550|ES	0.002296
A1CF	SLC2A8|87631|ES	0.005053
A1CF	SLC45A4|85334|RI	0.008379
A1CF	SLMO1|44684|AP	0.00784
A1CF	SMIM4|65231|AD	0.003378
A1CF	SMYD3|10487|AP	0.009
A1CF	SNX14|76924|ES	0.003378
A1CF	SNX5|58746|RI	6.54e-05
A1CF	SPINK1|73963|AT	0.008701
A1CF	SRSF11|3373|AP	0.008753
A1CF	STAG1|66934|ES	0.002006
A1CF	STK4|59508|ES	0.002337
A1CF	STX16|59978|AD	0.008222
A1CF	SULT1A3|94134|AP	0.003046
A1CF	SULT1A4|94111|AP	0.008354
A1CF	SUPT7L|53038|ES	0.004216
A1CF	SUPT7L|53040|RI	0.001593
A1CF	SUPT7L|53042|AA	0.004341
A1CF	SUV39H2|10832|AD	0.004608
A1CF	SYNRG|40526|ES	0.004213
A1CF	SYTL2|18143|AP	0.002335
A1CF	SYTL2|18147|ES	0.005866
A1CF	TADA2B|68732|AP	0.003205
A1CF	TADA2B|68733|AP	0.006061
A1CF	TAF11|75793|ES	0.005328
A1CF	TBC1D2|87038|AA	0.000661
A1CF	TCOF1|74071|ES	0.007359
A1CF	TFCP2|21800|AA	0.003318
A1CF	TFEB|76121|AP	0.006259
A1CF	THBS3|8031|ES	0.0007997
A1CF	THOC1|44444|AA	0.005987
A1CF	THUMPD2|53336|ES	0.005061
A1CF	TIE1|2162|ES	0.0004921
A1CF	TIMM10|15856|ES	0.008747
A1CF	TIMM17B|89016|AA	0.009504
A1CF	TJP2|86532|AP	0.007295
A1CF	TMEM134|17231|ES	0.009764
A1CF	TMEM134|17232|ES	0.003436
A1CF	TMEM176B|82258|ES	0.002828
A1CF	TMEM260|27645|ES	0.000277
A1CF	TMEM41B|14311|RI	0.004891
A1CF	TOM1|61952|AD	0.009614
A1CF	TRIM2|70864|AP	0.009454
A1CF	TRMT11|77440|ES	0.0003606
A1CF	TSC22D3|89836|AP	0.002468
A1CF	TSC22D3|89838|AP	0.008851
A1CF	TXNRD1|24100|AP	0.004262
A1CF	UBAP2L|7812|AT	0.003495
A1CF	UBE3B|24314|AD	0.003838
A1CF	UPP1|97464|ES	0.00332
A1CF	VKORC1|36233|ES	0.005589
A1CF	VPS29|24433|ES	0.0004504
A1CF	VPS37A|82789|AT	0.0005436
A1CF	VRK3|51150|ES	0.006162
A1CF	VTI1B|28084|ES	0.008617
A1CF	VWA9|31228|AD	0.005409
A1CF	WAC|11098|AP	0.003743
A1CF	WDR45|89084|ES	0.003872
A1CF	WDR45|89085|ES	0.003872
A1CF	YKT6|79481|ES	0.003261
A1CF	YPEL3|36066|AP	0.005682
A1CF	YPEL3|36068|AP	0.005682
A1CF	YWHAZ|84732|ES	0.00862
A1CF	ZBTB43|87602|ES	0.005599
A1CF	ZC3H7A|34035|AP	0.00679
A1CF	ZDHHC16|12708|ES	0.004143
A1CF	ZNF169|86927|AT	0.002141
A1CF	ZNF174|33571|AT	0.006793
A1CF	ZNF174|33572|AT	0.006793
A1CF	ZNF354A|74880|ES	0.008616
A1CF	ZNF506|48686|ES	0.009917
A1CF	ZNF514|54488|AD	0.007227
A1CF	ZNF584|52455|ES	0.003262
A1CF	ZNF584|52456|ES	0.003378
A1CF	ZNF625|47781|AT	0.004071
A1CF	ZNF625|47783|AT	0.003804
AATF	AGTPBP1|86736|ES	0.001782
AATF	AGTRAP|667|ES	0.002817
AATF	AGTRAP|668|ES	0.005241
AATF	ANKRD44|56666|AP	0.002882
AATF	B4GALT2|2516|AA	0.006351
AATF	BET1L|13575|RI	0.008638
AATF	CCPG1|30729|AA	0.007992
AATF	CD4|19972|ES	0.007322
AATF	CDC23|73522|ES	0.003531
AATF	CGRRF1|27593|ES	0.007992
AATF	CHEK2|61537|ES	0.001619
AATF	CLASP1|55163|AP	0.0001849
AATF	CLN6|31365|ES	0.006176
AATF	CPOX|65787|AA	0.0001356
AATF	CTH|3411|ES	0.0004401
AATF	CUL5|18598|ES	0.001619
AATF	DISC1|10291|ES	0.007322
AATF	ENO3|38621|ES	0.0003837
AATF	FAM73B|87820|ES	0.006017
AATF	FAU|16777|RI	0.003531
AATF	FBLN7|54981|AA	0.0009759
AATF	FOS|28497|AD	0.004694
AATF	FOSB|50454|ES	0.009225
AATF	GIT2|24376|ES	0.002246
AATF	GIT2|24377|ES	0.001408
AATF	GSTM4|4053|ES	6.57e-07
AATF	HDAC7|21374|ES	1.79e-05
AATF	HIVEP1|75358|ES	0.003531
AATF	HPSE|69787|ES	0.009664
AATF	IRF7|13718|AA	1.79e-05
AATF	ITGAL|36133|ES	0.002299
AATF	LAT|35919|RI	0.0004401
AATF	MAP2|57221|AP	0.005241
AATF	MCOLN2|3638|ES	0.0009759
AATF	METTL20|21003|ES	0.005241
AATF	MMS22L|77044|ES	0.0004401
AATF	MST1|64901|ES	7.8e-06
AATF	MTX2|56122|ES	0.005623
AATF	MXD3|74755|RI	2.67e-05
AATF	NBPF3|968|ES	0.00431
AATF	NCF2|9188|ES	0.0001849
AATF	NDRG2|26494|AD	0.009483
AATF	NEIL3|71228|ES	0.0001849
AATF	NFATC3|37188|ES	0.002882
AATF	NMT2|10867|AP	0.0002505
AATF	NOS3|82280|ES	0.005631
AATF	NOX4|18232|AD	0.008656
AATF	NPRL3|32818|ES	0.00431
AATF	NPRL3|32827|ES	0.003531
AATF	OLFM2|47445|AD	0.007322
AATF	ORAOV1|17370|RI	0.002893
AATF	PARD3|11204|AP	0.001619
AATF	PARK2|78381|AT	0.0044
AATF	PEX1|80440|ES	0.008607
AATF	POLK|72532|ES	7.8e-06
AATF	PRMT5|26664|ES	0.006588
AATF	RDX|18637|ES	0.001497
AATF	RPL37A|57421|RI	5.09e-06
AATF	SEC24C|12176|ES	0.007322
AATF	SENP2|68027|ES	0.004694
AATF	SF3A1|61728|ES	0.002893
AATF	SFI1|61867|ES	1.1e-06
AATF	SH2B1|35872|RI	0.002344
AATF	SLC30A6|53162|ES	0.004998
AATF	SLC30A6|53165|ES	0.008638
AATF	SLC7A6|37209|ES	0.001192
AATF	SLCO2B1|17823|ES	0.008267
AATF	SMURF2|43073|ES	0.003241
AATF	SNRNP200|54520|AP	0.008655
AATF	TCF12|30794|AA	0.001408
AATF	TLK1|55921|AP	0.001408
AATF	TMEM170A|37612|RI	0.006018
AATF	TMEM241|44811|ES	0.000525
AATF	TRAF3|29424|ES	0.008607
AATF	TRAF3IP3|9684|ES	0.0001849
AATF	TTC26|81944|ES	0.001872
AATF	VILL|64004|AP	0.002817
AATF	VPS33B|32535|ES	0.006588
AATF	WDFY4|11493|AT	0.0044
AATF	WDR44|89937|ES	0.0002505
AATF	WDR48|64126|AA	0.008266
AATF	ZCCHC4|68962|ES	0.0007521
AATF	ZNF33A|11311|ES	0.002246
AATF	ZNF548|52243|ES	2.15e-08
AATF	ZNF550|52293|AD	0.0019
AATF	ZNF562|47394|ES	0.002299
AATF	ZNF658|86478|AT	0.007839
ABCF1	MARCH3|73177|AT	0.009899
ABCF1	MARCH3|73178|AT	0.009899
ABCF1	ABCC5|67817|ES	0.009769
ABCF1	AMACR|71697|AT	0.009181
ABCF1	ANKHD1|73656|ES	0.007429
ABCF1	AP4B1|4307|ES	0.002322
ABCF1	ARHGAP30|8546|ES	0.001745
ABCF1	ARHGDIA|44186|AP	0.007874
ABCF1	ARHGEF39|86274|ES	0.005084
ABCF1	ASPM|9286|ES	0.008417
ABCF1	ASXL2|52875|AP	0.0002178
ABCF1	ATP5E|60011|RI	0.005035
ABCF1	BLVRB|49903|ES	0.005515
ABCF1	BRWD1|60606|RI	0.006442
ABCF1	C14orf159|28852|ES	0.006176
ABCF1	C7orf26|78756|AA	0.00219
ABCF1	CALD1|81861|AD	0.006986
ABCF1	CASP9|762|AD	0.001745
ABCF1	CCBL1|87785|ES	0.009075
ABCF1	CCDC90B|18068|ES	0.009908
ABCF1	CDC23|73522|ES	0.002702
ABCF1	CERK|62718|ES	9.73e-05
ABCF1	CERS2|7529|AA	0.005859
ABCF1	CHURC1|27912|ES	0.00991
ABCF1	COL1A1|308542|ES	0.009911
ABCF1	COPS7A|19944|ES	0.00933
ABCF1	CPSF7|16204|ES	0.006225
ABCF1	CRISPLD1|84229|ES	6.91e-05
ABCF1	CRYZL1|60454|AA	0.009792
ABCF1	CUZD1|13376|AP	0.00991
ABCF1	DDX20|4189|RI	0.009861
ABCF1	DEPTOR|85012|ES	0.001385
ABCF1	DNAJC18|73611|ES	0.003898
ABCF1	DNAJC22|21573|ES	0.004419
ABCF1	EFCAB11|28801|AA	0.005272
ABCF1	EPB41L2|77563|ES	0.007246
ABCF1	EPB41L2|77564|ES	0.001444
ABCF1	ERBB2|40687|ES	0.00219
ABCF1	FAM156B|89167|AP	0.006385
ABCF1	FAM156B|89170|AP	0.006385
ABCF1	FAM3A|90637|AA	0.007597
ABCF1	FBXL2|63857|ES	1.09e-08
ABCF1	GCFC2|54161|AD	0.007677
ABCF1	GYPC|55181|ES	0.004888
ABCF1	HARS2|73743|AD	0.005112
ABCF1	HARS2|73744|ES	0.008594
ABCF1	HHAT|9690|AP	0.003232
ABCF1	HSCB|61545|ES	0.009745
ABCF1	IDH3A|32032|ES	0.00219
ABCF1	IGF2BP2|68029|AP	0.008061
ABCF1	IKBKG|90654|ES	0.005394
ABCF1	INPP4A|54627|AT	0.004885
ABCF1	INPP4A|54628|AT	0.004885
ABCF1	INTS9|83230|ES	0.0001877
ABCF1	LARS2|64399|ES	0.001745
ABCF1	LRRFIP1|58142|ES	0.00828
ABCF1	MAL|54484|ES	0.001204
ABCF1	MEF2B|48598|ES	0.001013
ABCF1	MMS19|12725|RI	0.001745
ABCF1	MOCS1|76069|AA	7.78e-05
ABCF1	MUC1|7965|ES	0.009128
ABCF1	MYBL2|59450|ES	0.006484
ABCF1	NAPSA|51187|ES	6.91e-05
ABCF1	NBPF10|4448|ES	0.005469
ABCF1	NDUFB4|66375|AA	0.008324
ABCF1	NDUFB4|66376|ES	0.009932
ABCF1	NUDT5|10769|RI	0.009361
ABCF1	OCA2|29743|AT	0.00161
ABCF1	ORAOV1|17372|ES	0.001434
ABCF1	PADI4|851|AT	0.008419
ABCF1	PADI4|852|AT	0.008419
ABCF1	PARP9|66443|ES	0.0001674
ABCF1	PAXBP1|60376|AD	0.00474
ABCF1	PBXIP1|7851|ES	0.00219
ABCF1	PELP1|38550|RI	0.009128
ABCF1	PEX5|20089|ES	0.009361
ABCF1	PFKFB2|9616|AT	0.00884
ABCF1	PFKFB2|9617|AT	0.00884
ABCF1	PIGG|68362|ES	4.98e-06
ABCF1	PIGU|59032|ES	0.00928
ABCF1	PLA2G15|37201|ES	0.004783
ABCF1	PLEKHG5|472|RI	0.001061
ABCF1	POC1B|23632|ES	0.003104
ABCF1	POLR2J2|81128|AA	0.009362
ABCF1	PPM1F|61261|AT	0.00884
ABCF1	PPM1F|61262|AT	0.00884
ABCF1	PTGIR|50571|AA	0.00219
ABCF1	R3HDM1|55441|AP	0.0001087
ABCF1	RBM39|59235|AT	0.006602
ABCF1	RBM42|49230|ES	0.009128
ABCF1	RBM42|49231|ES	0.009128
ABCF1	RMDN1|100816|ME	0.009137
ABCF1	RNF170|83745|ES	0.009875
ABCF1	RNF34|24869|ES	0.008069
ABCF1	ROMO1|59223|RI	0.007004
ABCF1	RPL31|54735|RI	0.009214
ABCF1	SCLT1|70588|AT	0.009911
ABCF1	SCN8A|21861|AT	3.68e-06
ABCF1	SCRN1|79101|ES	0.0003659
ABCF1	SKA2|42731|ES	0.008832
ABCF1	SKA2|42734|ES	0.008342
ABCF1	SLCO3A1|32548|ES	0.009516
ABCF1	SLFN5|40291|AT	0.008732
ABCF1	SMIM1|337|AT	0.008319
ABCF1	SMIM1|338|AT	0.008319
ABCF1	SMOX|58626|ES	0.00163
ABCF1	SNX11|42182|ES	0.007864
ABCF1	SPG7|38085|AT	0.007428
ABCF1	SPG7|38086|AT	0.007428
ABCF1	TBC1D22A|62731|ES	0.008345
ABCF1	TCEB1|84196|AP	0.008102
ABCF1	TCEB1|84198|AP	0.008102
ABCF1	TDRKH|7666|AD	0.001289
ABCF1	TMEM234|1571|RI	0.007875
ABCF1	TMUB2|41792|RI	0.009358
ABCF1	TRMU|62704|AP	0.007424
ABCF1	TRMU|62705|AP	0.007424
ABCF1	TSC2|33199|ES	0.004354
ABCF1	TSNAXIP1|37112|AT	0.0008024
ABCF1	WDR19|69050|ES	0.00219
ABCF1	ZKSCAN3|75740|ES	0.007811
ABCF1	ZMYND11|10586|ES	0.000451
ABCF1	ZNF131|71921|AP	0.005519
ABCF1	ZNF174|33573|RI	0.008577
ABCF1	ZNF329|52412|RI	0.002826
ABCF1	ZNF395|83211|AP	0.008839
ABCF1	ZNF480|51442|ES	0.006597
ABCF1	ZNF506|48685|RI	0.009518
ABCF1	ZNF691|2127|ES	0.00934
ABCF1	ZNF74|61155|RI	0.001131
ABT1	SEPT3|62475|ES	1.79e-05
ABT1	ADAM8|13524|ES	0.005241
ABT1	ADC|1662|ES	0.002817
ABT1	ADHFE1|84005|ES	1.79e-05
ABT1	AGO2|85285|ES	0.006018
ABT1	AGO3|1743|ES	0.001497
ABT1	ARFIP1|70860|ES	0.009225
ABT1	ARFIP2|14136|ES	0.0006763
ABT1	ARHGEF28|72495|ES	0.007222
ABT1	ARMC5|36263|RI	0.002246
ABT1	ASB1|58228|ES	0.0002505
ABT1	ATE1|13322|ES	0.0003375
ABT1	BLM|32491|ES	0.002516
ABT1	BTN3A2|75630|ES	0.001497
ABT1	C15orf57|29994|RI	0.001108
ABT1	C22orf34|62745|ES	0.0001168
ABT1	C3orf17|66142|ES	0.001108
ABT1	C3orf52|66087|ES	0.001108
ABT1	CCPG1|30729|AA	0.009483
ABT1	CD36|80232|ES	0.003241
ABT1	CD4|19972|ES	0.006176
ABT1	CDHR3|81316|AP	0.006588
ABT1	CDKAL1|75498|ES	0.002893
ABT1	CGRRF1|27593|ES	0.003241
ABT1	COG6|25712|AA	0.0001168
ABT1	COPS7B|57947|AA	0.003575
ABT1	COPS7B|57950|AA	0.0002505
ABT1	CPNE1|59196|ES	0.0005767
ABT1	CRY2|15513|AP	1.82e-06
ABT1	CSRNP1|64171|AP	0.002882
ABT1	CTNNAL1|87151|AP	0.003531
ABT1	CYB561D1|4032|ES	0.007668
ABT1	DCUN1D1|67766|AP	0.0003375
ABT1	DHRS13|40018|ES	0.001108
ABT1	DNAH10|25117|AT	0.0001849
ABT1	DNMT1|47477|AA	0.002332
ABT1	DNMT3B|58972|ES	2.15e-08
ABT1	DNPEP|57684|AP	0.001619
ABT1	EPB41L1|59275|ES	0.0044
ABT1	ERBB2|40684|ES	0.0001356
ABT1	FAM118B|19372|ES	0.005623
ABT1	FAM153A|74812|AT	0.000525
ABT1	FGGY|3207|AP	0.006587
ABT1	FOXO4|89391|RI	1.19e-05
ABT1	GPHN|28034|ES	0.005395
ABT1	GPR162|19974|ES	0.002817
ABT1	GSS|59051|AP	0.006714
ABT1	HACL1|63591|ES	0.007992
ABT1	HDAC11|63489|AA	0.006588
ABT1	HIRA|61053|ES	0.0044
ABT1	HVCN1|24493|AD	0.009483
ABT1	KCTD7|79893|ES	0.00431
ABT1	KDM3B|73543|RI	0.005395
ABT1	KIAA0196|85121|ES	0.002246
ABT1	KIAA1598|13239|AP	0.001108
ABT1	KMT2B|49255|RI	0.006351
ABT1	LARS|73908|ES	0.006351
ABT1	LAT|35919|RI	0.0003342
ABT1	LETMD1|21790|ES	0.003412
ABT1	LETMD1|21792|ES	0.003907
ABT1	LFNG|78616|AP	0.007222
ABT1	MAP7D3|90199|ES	2.67e-05
ABT1	MED12L|67295|AT	0.00431
ABT1	MFAP5|20196|ES	0.004355
ABT1	MFSD2A|1980|ES	5.86e-05
ABT1	MFSD2B|52798|AT	5.53e-09
ABT1	MMGT1|90181|RI	0.004136
ABT1	MOV10L1|62785|AD	1.2e-12
ABT1	MYO5A|30662|ME	7.8e-06
ABT1	NF1|40149|ES	1.1e-08
ABT1	NPRL3|32818|ES	0.007668
ABT1	NPRL3|32825|ES	0.008656
ABT1	NPRL3|32827|ES	0.0019
ABT1	NRSN1|75503|AT	2.15e-08
ABT1	OMA1|3205|AT	0.0004401
ABT1	ORAOV1|17370|RI	0.0044
ABT1	ORC4|55530|ES	0.009664
ABT1	PAQR4|33341|AD	0.001782
ABT1	PCOLCE2|67123|ES	4.11e-05
ABT1	PDLIM3|71369|ES	0.0004522
ABT1	PER1|39095|ES	0.003519
ABT1	PHTF2|80204|AP	0.0004522
ABT1	PML|31649|ES	7.8e-06
ABT1	PNPLA4|88441|ES	0.007992
ABT1	PPA2|70212|ES	0.0009456
ABT1	RAB31|44617|ES	0.006351
ABT1	RAB8B|31019|ES	0.006595
ABT1	RACGAP1|21630|AD	0.007668
ABT1	RAD51D|40254|ES	0.006714
ABT1	RBM7|18825|AA	0.006653
ABT1	RC3H2|87490|RI	0.001108
ABT1	RERG|20571|AT	0.006018
ABT1	RGPD8|54993|AD	0.0008674
ABT1	RNASET2|78431|AP	0.003531
ABT1	RNF150|70661|AP	0.008638
ABT1	ROBO3|19251|ES	0.001497
ABT1	RPS6KA1|1290|ES	2.67e-05
ABT1	RPS6KL1|28456|AD	0.008267
ABT1	RSF1|17968|ES	0.0044
ABT1	RUVBL2|50862|RI	0.001619
ABT1	SATB1|63672|AT	0.007222
ABT1	SATB2|56721|ES	0.0003342
ABT1	SCFD1|27070|ES	0.0006589
ABT1	SCLT1|70590|ES	0.002246
ABT1	SCN8A|21861|AT	0.007222
ABT1	SCP2|3048|ES	0.001108
ABT1	SEC24C|12182|ES	0.004998
ABT1	SEMA4F|54130|ES	0.006714
ABT1	SH3TC2|74007|AA	0.007963
ABT1	SHMT2|22556|ES	0.001192
ABT1	SLC25A3|23858|RI	0.001497
ABT1	SLC35G1|12571|AA	0.001619
ABT1	SMARCD1|21641|AP	0.004694
ABT1	SNX14|76927|ES	0.009664
ABT1	SSR2|8154|ES	0.008638
ABT1	STAC3|22562|ES	0.006176
ABT1	STK32B|68687|AP	2.67e-05
ABT1	SULT1A1|35821|ES	0.00126
ABT1	TAGLN|18895|RI	0.0009759
ABT1	TEX10|87082|ES	0.002246
ABT1	THRA|40838|AP	0.004137
ABT1	TMEM143|50759|ES	0.0019
ABT1	TNFRSF12A|33345|AP	0.0003375
ABT1	TNNT1|52023|AP	0.007322
ABT1	TRAPPC11|71283|AP	0.0005767
ABT1	TSC2|33190|AP	0.0007521
ABT1	TXNL4B|37544|AD	0.0002505
ABT1	UNC50|54642|RI	0.003217
ABT1	USP35|18019|ES	0.005241
ABT1	USP8|30587|ES	0.003519
ABT1	VILL|64004|AP	0.002246
ABT1	WDHD1|27611|ES	0.0008674
ABT1	YPEL1|61253|AT	0.002817
ABT1	ZNF131|71932|ES	0.002817
ABT1	ZNF131|71936|ES	0.002817
ABT1	ZNF230|50262|AT	0.0009759
ABT1	ZNF451|76590|AA	0.002893
ABT1	ZNF550|52293|AD	0.009225
ABT1	ZNF569|49518|ES	0.007222
ABT1	ZNF595|68342|AT	0.003412
ACAA2	SEPT4|42695|RI	0.002299
ACAA2	ACACB|24284|ES	1.2e-12
ACAA2	ADAM15|7909|ES	0.005623
ACAA2	ANKRD44|56673|ES	9.9e-05
ACAA2	ARID4B|10341|AP	0.007053
ACAA2	ASXL2|52875|AP	0.0002525
ACAA2	ATAD2|85060|ES	5.53e-09
ACAA2	ATG5|77117|ES	0.0003342
ACAA2	ATXN2|24527|AD	0.0004522
ACAA2	BBX|66007|ES	3.89e-07
ACAA2	BET1L|13575|RI	0.004998
ACAA2	BRCC3|90675|ES	0.0002525
ACAA2	BTK|89637|ES	0.002882
ACAA2	C12orf66|22859|AD	0.005395
ACAA2	C1GALT1|78773|AT	9.9e-05
ACAA2	C1RL|20075|ES	3.89e-07
ACAA2	CALML4|31353|ES	0.0008674
ACAA2	CCDC113|36631|ES	0.0002525
ACAA2	CDC42BPA|10046|ES	0.004355
ACAA2	CHN2|79085|ES	1.2e-12
ACAA2	COG6|25712|AA	2.86e-05
ACAA2	CROT|80321|AP	0.005631
ACAA2	CYFIP2|74363|ES	0.0002525
ACAA2	DICER1|29162|AA	0.00563
ACAA2	DPF2|16816|ES	0.004355
ACAA2	DYRK1A|60572|AA	2.67e-05
ACAA2	ELOF1|47735|RI	0.004137
ACAA2	FOSB|50454|ES	0.007668
ACAA2	GALNT2|10236|ES	0.001534
ACAA2	GCHFR|30034|AA	0.0019
ACAA2	GPATCH2L|28546|AD	1.2e-12
ACAA2	GRAMD1A|49008|AP	0.007839
ACAA2	HDAC11|63489|AA	0.001192
ACAA2	HDAC7|21378|ES	0.0009456
ACAA2	HMHA1|46380|ES	0.001619
ACAA2	HNRNPAB|74850|AD	0.007053
ACAA2	IDE|12530|AP	2.86e-05
ACAA2	IL18BP|17477|AD	0.007222
ACAA2	INPP5K|38329|ES	0.008607
ACAA2	IRF7|13721|RI	3.28e-12
ACAA2	KBTBD6|25726|RI	9.9e-05
ACAA2	KCNRG|25923|ES	0.0004401
ACAA2	KIAA0195|43449|ES	0.008266
ACAA2	KIF13B|83255|ES	2.86e-05
ACAA2	LRP6|20501|AA	0.001534
ACAA2	MAP4K3|53322|AP	2.86e-05
ACAA2	METTL20|21003|ES	0.001534
ACAA2	MTM1|90340|ES	2.86e-05
ACAA2	MUC1|8015|ES	0.0006025
ACAA2	NCAPG2|82521|AP	0.001872
ACAA2	NOX4|18239|ES	0.0004401
ACAA2	OMA1|3205|AT	0.0002525
ACAA2	PCK2|26822|ES	8.3e-05
ACAA2	PHF17|70584|AA	1.2e-12
ACAA2	PILRB|80931|ES	0.0009759
ACAA2	PLA2G6|62209|ES	0.008607
ACAA2	PNKP|51106|ES	0.000752
ACAA2	POLK|72531|ES	0.0009456
ACAA2	PPWD1|72224|AA	0.001408
ACAA2	PTCD2|72463|ES	0.0001633
ACAA2	PUM2|52775|ES	2.86e-05
ACAA2	RAD9B|24448|AA	0.006714
ACAA2	RGP1|86301|AP	5.09e-06
ACAA2	RNH1|13670|ES	0.0009759
ACAA2	SERAC1|78267|ES	9.9e-05
ACAA2	SLC12A6|29867|RI	9.9e-05
ACAA2	SSH3|17163|ES	6.57e-07
ACAA2	STX1A|80021|AA	3.28e-12
ACAA2	SYNM|32606|AP	9.9e-05
ACAA2	TRAIP|64925|ES	0.003907
ACAA2	TRAPPC11|71283|AP	0.0002524
ACAA2	TRIM23|72238|AD	5.53e-09
ACAA2	TRIM23|72240|ES	9.9e-05
ACAA2	TTC23|32626|ES	0.006653
ACAA2	USP24|3188|ES	0.000525
ACAA2	USP35|18019|ES	0.009225
ACAA2	USP46|69302|ES	4.11e-05
ACAA2	VCAM1|3889|AD	5.53e-09
ACAA2	VILL|64004|AP	0.000525
ACAA2	YPEL1|61253|AT	0.000525
ACAA2	ZFP30|49560|RI	0.005631
ACIN1	ACAD9|66670|ES	0.002299
ACIN1	ACSM2B|34363|ES	0.002066
ACIN1	ADAM9|83484|ES	0.00356
ACIN1	AGBL3|81869|ES	0.009989
ACIN1	AMT|64865|ES	0.002066
ACIN1	APC2|46498|ES	8.22e-05
ACIN1	APEX1|26447|ES	0.001159
ACIN1	ARNTL|14440|ES	1.98e-12
ACIN1	ARNTL|14441|ES	0.005164
ACIN1	ATF3|9739|RI	5.38e-07
ACIN1	BRF1|29622|ES	0.0006951
ACIN1	BRPF3|75958|ES	0.005169
ACIN1	BRWD1|60606|RI	0.0006951
ACIN1	C12orf77|20760|AT	0.005927
ACIN1	C17orf89|44113|ES	0.003155
ACIN1	C19orf55|49290|RI	0.003155
ACIN1	C4BPB|9624|AT	0.009805
ACIN1	C4orf22|69679|AT	0.0008371
ACIN1	C4orf22|69680|AT	0.0006511
ACIN1	CCDC117|61556|ES	0.0007523
ACIN1	COL12A1|76770|ES	5.82e-05
ACIN1	DCAF4|28235|ES	0.003155
ACIN1	DCAF4|28236|ES	0.002558
ACIN1	ECD|12133|ES	0.008344
ACIN1	EHD1|16712|AP	2.02e-12
ACIN1	EIF1AD|16966|ES	0.002558
ACIN1	EIF1AD|16968|ES	0.002066
ACIN1	EIF1AD|16969|ES	0.005164
ACIN1	EOGT|65561|ES	1.24e-06
ACIN1	EPB41L2|77556|ES	0.001226
ACIN1	EPB41L2|77557|ES	0.002279
ACIN1	EVA1C|60346|ES	0.001217
ACIN1	FAM175A|69797|AP	0.002558
ACIN1	FARSA|47887|AP	0.008793
ACIN1	FBXL8|36936|RI	0.00284
ACIN1	FHL2|54839|ES	0.0006986
ACIN1	FHL2|54840|ES	0.009991
ACIN1	FHL2|54841|AD	0.002273
ACIN1	FHL2|54842|AD	0.004295
ACIN1	FXYD6|18937|ES	0.003946
ACIN1	GARNL3|87624|ES	7.14e-06
ACIN1	GAS2L1|61595|RI	0.008514
ACIN1	HDAC7|21374|ES	0.004746
ACIN1	HIST1H2BC|75602|AT	0.004489
ACIN1	IKZF2|57290|AT	0.001159
ACIN1	INPP5K|38315|ES	0.005547
ACIN1	IPO4|26887|ES	0.007973
ACIN1	KBTBD3|18558|ES	0.002558
ACIN1	KDM1B|75462|ES	0.003249
ACIN1	KPTN|50649|AD	0.001001
ACIN1	LBR|9986|AP	0.003504
ACIN1	LYRM7|73221|ES	0.008356
ACIN1	MED12L|67295|AT	2.52e-05
ACIN1	MEF2D|8273|ES	0.003155
ACIN1	MELK|86354|ES	0.002851
ACIN1	MOV10L1|62785|AD	1.24e-06
ACIN1	MYO15A|39575|AP	0.007159
ACIN1	MYO15A|39577|AP	0.009789
ACIN1	MYO16|26244|AP	0.0008998
ACIN1	NBEAL2|64488|ES	0.005652
ACIN1	PASK|58327|ES	0.0007178
ACIN1	PIGB|30719|ES	0.0001274
ACIN1	PIK3IP1|61843|ES	0.000632
ACIN1	PLXNB3|90476|ES	1.24e-06
ACIN1	PML|31639|ES	1.98e-12
ACIN1	PML|31640|ES	5.82e-05
ACIN1	PML|31648|ES	5.82e-05
ACIN1	PML|31649|ES	0.002066
ACIN1	PML|31654|ES	7.44e-07
ACIN1	POLR3B|24144|AP	0.008377
ACIN1	PTCD2|72460|ES	6.4e-05
ACIN1	RABEP1|38673|ES	0.003443
ACIN1	REPS1|77950|ES	0.003082
ACIN1	RHCE|1185|ES	0.007387
ACIN1	RPE|57244|ES	9.17e-06
ACIN1	RPL37A|57421|RI	0.004746
ACIN1	SEC14L2|61740|AA	0.002832
ACIN1	SECTM1|44323|AA	0.0005423
ACIN1	SEMA3C|80237|AP	0.007266
ACIN1	SIMC1|74638|ES	0.009954
ACIN1	SLC25A12|55959|ES	0.0008998
ACIN1	SLC25A24|3939|ES	1.24e-06
ACIN1	SLC35C1|15510|RI	0.008289
ACIN1	SNRK|64342|ES	0.003718
ACIN1	SNX11|42177|ES	0.008128
ACIN1	SNX11|42178|ES	0.004836
ACIN1	SNX11|42179|ES	0.002656
ACIN1	SNX11|42182|ES	0.006395
ACIN1	SNX11|42183|ES	0.003082
ACIN1	SNX20|36384|AA	1.24e-06
ACIN1	TBC1D10C|17190|ES	0.0008998
ACIN1	TDG|24082|ES	0.007761
ACIN1	TFIP11|61513|ES	0.003155
ACIN1	THBS3|8031|ES	0.001385
ACIN1	THOC3|74616|AP	0.002919
ACIN1	TNFRSF18|36|ES	0.004093
ACIN1	TNNI1|9376|AT	0.005164
ACIN1	TUBB6|44674|AA	0.003155
ACIN1	TUBD1|42826|ES	0.007266
ACIN1	UBA52|48485|ES	0.00941
ACIN1	USHBP1|48249|AA	7.44e-07
ACIN1	VBP1|90679|AP	1.24e-06
ACIN1	XRRA1|17797|ES	0.006192
ACIN1	ZBTB47|64309|RI	0.0008998
ACIN1	ZFYVE27|12742|ES	0.008246
ACIN1	ZNF346|74717|ES	0.007778
ACIN1	ZNF485|11338|ES	0.002189
ACIN1	ZNF81|88943|AT	0.002832
ACTB	ACCS|15475|ES	0.008368
ACTB	AGK|82042|AA	8.45e-07
ACTB	AGTPBP1|86736|ES	0.001814
ACTB	AHNAK|16345|AP	8.45e-07
ACTB	ALCAM|65989|AP	0.0006934
ACTB	ALDH5A1|75517|ES	0.00703
ACTB	ALDH6A1|28368|AD	0.000154
ACTB	ALG6|3259|AP	8.45e-07
ACTB	ANAPC1|54973|ES	0.0006934
ACTB	ANKMY1|58252|AT	0.009237
ACTB	ANKRD42|18056|AD	0.0006934
ACTB	ANKRD46|84710|ES	8.45e-07
ACTB	AP2S1|118625|ES	0.005256
ACTB	APAF1|23867|AP	0.0006934
ACTB	APAF1|23872|ES	0.0006934
ACTB	APTX|86073|AP	0.009708
ACTB	ARHGAP20|18657|RI	8.45e-07
ACTB	ARPP19|30676|RI	8.45e-07
ACTB	ASNS|80572|ES	0.00703
ACTB	ATAD2|85060|ES	0.008369
ACTB	ATF3|9740|RI	8.45e-07
ACTB	ATG7|63389|ES	8.45e-07
ACTB	ATP9A|59803|ES	1.48e-05
ACTB	ATR|67118|AA	8.45e-07
ACTB	ATXN7L2|4013|AA	0.0008977
ACTB	BLNK|12677|ES	0.0006934
ACTB	BRCA1|41192|ES	0.009931
ACTB	BRPF1|63154|AP	8.45e-07
ACTB	BTBD19|2585|ES	0.00512
ACTB	C12orf43|24813|AA	0.009103
ACTB	C12orf75|24137|ES	0.00703
ACTB	C14orf79|29593|AD	0.00703
ACTB	C17orf80|43223|ES	0.003713
ACTB	C19orf54|49959|AP	0.004481
ACTB	C2orf81|54052|RI	0.0008977
ACTB	C5orf45|74951|ES	0.00797
ACTB	CALCOCO2|42225|ES	0.004973
ACTB	CASC5|30009|ES	0.0006934
ACTB	CBWD6|86491|ES	0.006138
ACTB	CCDC28B|1563|AA	0.001087
ACTB	CFH|9277|ES	0.0006934
ACTB	CFLAR|56798|ES	0.00703
ACTB	CHM|89565|ES	0.0006934
ACTB	CNOT2|23382|RI	8.45e-07
ACTB	COPS7B|57950|AA	0.0008224
ACTB	COPS7B|57971|ES	0.009931
ACTB	CRCP|79870|AP	8.45e-07
ACTB	CSF2RA|88377|ES	0.005503
ACTB	CTNND1|15980|ES	0.007461
ACTB	CUZD1|13374|AP	0.006645
ACTB	CUZD1|13376|AP	0.006645
ACTB	CXorf40A|90309|RI	0.009931
ACTB	CYTH1|43900|ES	8.45e-07
ACTB	DCAF4|28233|AD	8.45e-07
ACTB	DGKE|42595|AT	0.008787
ACTB	DGKE|42596|AT	0.008787
ACTB	DHCR7|17421|AD	0.006575
ACTB	DIP2A|60942|AA	0.0006934
ACTB	DISC1|10307|ES	0.0006934
ACTB	DNMT3B|58972|ES	0.00703
ACTB	DPP8|31176|ES	0.001044
ACTB	DPP8|31178|ES	0.003818
ACTB	DUSP15|58912|AD	3.16e-06
ACTB	DUSP23|8409|AP	0.008787
ACTB	DUSP23|8410|AP	0.008787
ACTB	DYM|45462|AP	8.45e-07
ACTB	EBPL|25903|AA	8.45e-07
ACTB	EI24|19301|RI	8.45e-07
ACTB	EIF4G3|941|AP	0.0006934
ACTB	ELAC2|39329|ES	0.007917
ACTB	EMC4|29849|ES	0.006606
ACTB	ENC1|72497|RI	0.0006934
ACTB	EZH1|41113|ES	0.0004019
ACTB	FAM118B|19371|AA	0.00539
ACTB	FAM154B|32219|AT	0.009237
ACTB	FAM227A|62247|RI	1.6e-07
ACTB	FBXL2|63847|ES	8.45e-07
ACTB	FBXO25|82545|AP	8.45e-07
ACTB	FBXO3|14934|AA	0.0006934
ACTB	FBXO38|73977|AP	0.0006934
ACTB	FBXW9|47844|ES	8.45e-07
ACTB	FILIP1L|65814|RI	8.45e-07
ACTB	FRMD5|30332|ES	0.009931
ACTB	FYB|71858|ES	0.008658
ACTB	GALNT2|10232|AP	0.0006934
ACTB	GGNBP2|40493|AT	0.004602
ACTB	GLI2|55160|RI	0.0006934
ACTB	GOLGA3|25303|AP	0.0006934
ACTB	GSKIP|29196|AP	0.0006934
ACTB	GTF2H3|25101|AP	0.0006934
ACTB	GULP1|56496|AP	0.004481
ACTB	GULP1|56497|AP	0.004247
ACTB	HCFC1R1|33358|RI	0.006769
ACTB	HMGCL|1080|ES	0.009683
ACTB	HPSE|69785|ES	0.0006934
ACTB	HYOU1|19090|AD	0.007747
ACTB	IGFBP3|79600|RI	0.008252
ACTB	IL1R1|54781|ES	8.45e-07
ACTB	IL1R1|54783|ES	0.001134
ACTB	IL4R|35683|AP	0.00703
ACTB	ITGB1BP1|52620|ES	0.002737
ACTB	ITPR1|63016|ES	0.0006934
ACTB	KIAA0101|31117|ES	0.007703
ACTB	KIAA0226L|25831|ES	0.001814
ACTB	KIF13A|75454|AT	0.002446
ACTB	LAMTOR2|8170|ES	0.009007
ACTB	LANCL1|57274|AD	0.0008729
ACTB	LETMD1|21749|ES	0.007361
ACTB	LRBA|70814|AD	8.45e-07
ACTB	MAP3K3|42946|AD	0.0001676
ACTB	MAP3K5|77919|ES	0.00499
ACTB	MAP4K1|49671|ES	8.45e-07
ACTB	MAP4K2|16694|AA	0.0006934
ACTB	MBNL2|26146|ES	0.0006934
ACTB	MBNL2|26148|ES	8.45e-07
ACTB	MEF2C|72750|AA	0.00703
ACTB	MGA|30103|RI	0.0006934
ACTB	MICAL3|61018|ES	0.00703
ACTB	MRPL11|17032|AD	0.006477
ACTB	MRPS25|100362|AA	0.007939
ACTB	MSH6|53505|ES	2.92e-05
ACTB	MTMR11|7412|AP	0.009444
ACTB	MTMR11|7413|AP	0.009444
ACTB	MYO19|40481|ES	0.003806
ACTB	NCAPD3|19541|ES	0.002936
ACTB	NCS1|87898|AP	0.0003703
ACTB	NEDD4L|45658|ES	8.44e-05
ACTB	NEK2|9719|RI	0.0006934
ACTB	NIF3L1|56771|AP	0.0006934
ACTB	NKIRAS2|41007|ES	0.001919
ACTB	NPHP3|66814|AD	0.0006934
ACTB	NUSAP1|30081|AA	0.00424
ACTB	OXR1|84849|AT	0.003143
ACTB	OXR1|84853|ES	0.008369
ACTB	PACRGL|68928|RI	0.0006934
ACTB	PAPD5|36368|ES	0.00703
ACTB	PCMTD2|60206|ES	2.74e-05
ACTB	PKD2|69876|AP	0.0006934
ACTB	PLEKHA7|14511|ES	0.0006934
ACTB	PMM2|33947|ES	0.0006934
ACTB	POLR1B|55005|ES	8.45e-07
ACTB	POLR1B|55022|RI	0.00703
ACTB	PRIMPOL|71305|ES	2.74e-05
ACTB	PTGIR|50571|AA	0.00703
ACTB	PTGIR|50572|AA	0.0003698
ACTB	PTGR2|28313|AP	0.009931
ACTB	PTPLAD2|85993|RI	0.0006934
ACTB	PTPN14|9794|ES	0.0006934
ACTB	PTPN7|9400|RI	0.0007644
ACTB	PTPRF|2186|AP	0.0006934
ACTB	RAB8B|31019|ES	0.006697
ACTB	RAD51AP1|19782|ES	0.008803
ACTB	RANBP2|54893|ES	0.0006934
ACTB	RANGRF|39167|ES	0.002446
ACTB	RAPGEF3|21355|ES	0.008369
ACTB	RBFOX2|61988|AA	0.007745
ACTB	RCAN3|1115|AA	8.45e-07
ACTB	RCBTB1|25895|AP	0.0006934
ACTB	REPS1|77950|ES	0.001919
ACTB	RIN2|58807|ES	8.45e-07
ACTB	RIOK2|72877|AT	0.002895
ACTB	RIOK2|72878|AT	0.002895
ACTB	RIPK1|75164|ES	0.003687
ACTB	RNF41|22406|ES	0.0007858
ACTB	ROBO1|65645|AP	8.45e-07
ACTB	RPS25|19054|ES	0.005838
ACTB	RRNAD1|8312|ES	0.006367
ACTB	SALL2|26604|RI	0.0006934
ACTB	SAMSN1|60215|ES	0.0006934
ACTB	SEC24C|12192|ES	8.45e-07
ACTB	SEC24D|70451|ES	0.0001004
ACTB	SENP1|21409|AA	0.0006934
ACTB	SETD1B|24902|RI	8.45e-07
ACTB	SHQ1|65620|ES	0.0006934
ACTB	SLC12A6|29863|RI	0.00703
ACTB	SLC12A6|29869|RI	0.0006934
ACTB	SLC12A6|29871|RI	0.0006934
ACTB	SLC35F6|52911|ES	0.005502
ACTB	SLC36A1|74168|AP	0.0006934
ACTB	SLC38A9|72042|AP	0.0006934
ACTB	SLCO2B1|17824|ES	0.00703
ACTB	SLFN13|40307|RI	0.00703
ACTB	SMTN|61813|ES	0.009968
ACTB	SON|60438|ES	0.008787
ACTB	SPIDR|83768|AP	0.0006934
ACTB	SREK1|72272|AP	0.003823
ACTB	SRPK1|75934|AD	8.45e-07
ACTB	SS18L2|64302|AP	8.45e-07
ACTB	ST3GAL1|85259|AP	0.0006934
ACTB	ST3GAL3|2448|ES	0.00703
ACTB	STAT3|41035|AD	0.008356
ACTB	STAU2|84184|ES	0.003718
ACTB	STRBP|87504|AA	0.0006934
ACTB	STRN4|50591|RI	8.45e-07
ACTB	SYNE2|27858|ES	0.0006934
ACTB	SYNE2|27860|AA	0.0006934
ACTB	TACC1|83443|AA	8.45e-07
ACTB	TCERG1|73912|ES	0.007552
ACTB	TDRD7|87007|ES	0.0008977
ACTB	TEP1|26438|AA	0.0006934
ACTB	TET2|70187|AT	0.009949
ACTB	TET2|70188|AT	0.009949
ACTB	THADA|53383|ME	8.45e-07
ACTB	TLE3|31410|AA	8.45e-07
ACTB	TLE3|31424|ES	8.45e-07
ACTB	TLE3|31425|ES	0.0006934
ACTB	TLE3|31435|ES	0.0006934
ACTB	TMC8|43768|ES	0.001663
ACTB	TMEM218|19271|AD	0.0006934
ACTB	TMEM218|19276|AA	0.0006934
ACTB	TMEM260|27640|AP	0.0006934
ACTB	TP53BP2|9932|ES	0.003883
ACTB	TRAPPC10|60801|AT	0.008357
ACTB	TRAPPC10|60802|AT	0.008357
ACTB	TRAPPC8|45018|AD	8.45e-07
ACTB	TRIM16L|39636|AD	0.00703
ACTB	TRIM6|14054|ES	0.003201
ACTB	TRIP12|57855|ES	8.45e-07
ACTB	TRMT6|58658|ES	0.00344
ACTB	TSPAN17|74677|ES	0.003385
ACTB	TTI1|59367|AP	0.005884
ACTB	TTLL5|28516|AP	0.0006934
ACTB	TTLL7|3582|ES	0.0006686
ACTB	UBA3|65566|ES	0.008371
ACTB	UHRF1BP1L|23898|AP	0.00703
ACTB	USP32|42853|AP	0.0006934
ACTB	USP46|69289|AP	0.0006934
ACTB	VANGL1|4350|AD	0.0006934
ACTB	VCAM1|3886|ES	8.45e-07
ACTB	VCAM1|3888|ES	0.004684
ACTB	VPS9D1|38134|ES	0.0005709
ACTB	WAPAL|12415|AP	0.0006934
ACTB	WASH4P|392659|ES	0.007945
ACTB	WWC2|71267|ES	0.0006934
ACTB	XPO7|82913|AP	0.0001094
ACTB	XRCC3|29499|ES	0.00703
ACTB	ZDHHC18|1306|AP	8.45e-07
ACTB	ZFP69|2001|AA	0.003935
ACTB	ZNF143|14321|ES	0.0006934
ACTB	ZNF146|49374|ES	0.007361
ACTB	ZNF148|66553|ES	0.00703
ACTB	ZNF213|33459|RI	0.0006934
ACTB	ZNF268|25372|ES	0.009931
ACTB	ZNF302|48991|ES	0.001429
ACTB	ZNF304|52231|RI	0.0006934
ACTB	ZNF548|52243|ES	0.008369
ACTB	ZNF550|52289|AP	0.0006934
ACTB	ZNF562|47391|ES	0.006121
ACTB	ZNF569|49514|AP	0.004979
ACTB	ZNF791|47812|ES	0.0006934
ACTB	ZNF846|47411|ES	0.003232
ACTB	ZNF85|48734|AT	0.008358
ACTB	ZNF85|48735|AT	0.008358
ACTB	ZSCAN2|32306|ES	0.0006934
ACTN4	SEPT8|73297|AP	0.009294
ACTN4	AKIP1|14280|RI	0.008344
ACTN4	ALCAM|65989|AP	9.73e-05
ACTN4	ALDH5A1|75517|ES	0.001745
ACTN4	ANAPC1|54973|ES	9.73e-05
ACTN4	ANKRD42|18056|AD	9.73e-05
ACTN4	ANKRD46|84707|AP	0.003683
ACTN4	APAF1|23867|AP	9.73e-05
ACTN4	APAF1|23872|ES	9.73e-05
ACTN4	ARHGAP5|27129|AA	0.005859
ACTN4	ARMC6|48559|AP	0.0003139
ACTN4	ARNT|7508|AA	0.006332
ACTN4	ATE1|13326|ES	6.91e-05
ACTN4	ATG4A|89849|ES	0.0006344
ACTN4	ATG4D|47543|ES	0.009128
ACTN4	ATP5G2|22101|ES	0.009362
ACTN4	BAG4|83375|ES	0.006139
ACTN4	BCHE|67516|ES	0.00968
ACTN4	BCL2L13|60992|ES	0.009899
ACTN4	BLNK|12677|ES	9.73e-05
ACTN4	BNC2|85936|ES	0.004594
ACTN4	BRPF3|75964|ES	9.73e-05
ACTN4	BSDC1|1605|ES	0.001385
ACTN4	BTK|89637|ES	0.001874
ACTN4	BUB1|54940|ES	0.007681
ACTN4	C14orf79|29591|AD	9.73e-05
ACTN4	C14orf79|29593|AD	6.57e-11
ACTN4	C1orf85|8232|AA	0.0005465
ACTN4	C3orf33|67351|ES	0.007868
ACTN4	C5orf45|74949|ES	0.007681
ACTN4	C5orf45|74950|ES	0.006442
ACTN4	C7orf26|78756|AA	0.001385
ACTN4	C9orf9|87992|AP	0.008105
ACTN4	C9orf9|87993|AP	0.008105
ACTN4	CAMKK2|24853|ES	0.006385
ACTN4	CARD8|50717|ES	0.009899
ACTN4	CASC5|30009|ES	9.73e-05
ACTN4	CASP9|762|AD	0.001385
ACTN4	CCDC50|68126|ES	0.00991
ACTN4	CCNC|77085|AD	0.002328
ACTN4	CD274|85790|ES	0.009128
ACTN4	CDHR3|81316|AP	0.0006339
ACTN4	CDHR4|64919|AT	0.002935
ACTN4	CELF1|15759|AP	0.009795
ACTN4	CEP192|44733|ES	0.003246
ACTN4	CHCHD7|83908|AD	0.009675
ACTN4	CHM|89565|ES	9.73e-05
ACTN4	CHTF8|37262|RI	0.005518
ACTN4	CHTF8|37264|AA	6.91e-05
ACTN4	CLASP1|55175|ME	0.001385
ACTN4	CLCN6|690|ES	0.007681
ACTN4	CORO7|33713|ES	0.007193
ACTN4	COX17|66349|AT	0.005687
ACTN4	COX6B2|52075|AT	1.09e-08
ACTN4	CRYZL1|60458|ES	6.91e-05
ACTN4	CTDSP1|57478|AA	0.008588
ACTN4	CTNNAL1|87151|AP	0.001131
ACTN4	CXorf40A|90311|AD	1.09e-08
ACTN4	CYB561A3|16164|AA	0.008097
ACTN4	CYFIP2|74377|ES	1.09e-08
ACTN4	DAPK2|31076|ES	0.004598
ACTN4	DAPK2|31078|ES	0.003765
ACTN4	DIP2A|60942|AA	9.73e-05
ACTN4	DISC1|10298|ES	0.006442
ACTN4	DISC1|10307|ES	9.73e-05
ACTN4	DISP1|9902|AP	7.41e-07
ACTN4	DNAJB14|70087|ES	0.00659
ACTN4	DNMBP|12786|ES	0.003214
ACTN4	E2F3|75494|AA	0.009832
ACTN4	EIF4G3|941|AP	9.73e-05
ACTN4	ENC1|72497|RI	9.73e-05
ACTN4	FAM13A|69904|AP	0.009352
ACTN4	FAM211B|61457|ES	0.007874
ACTN4	FAM211B|61458|ES	0.005515
ACTN4	FAM89B|16872|AA	0.007874
ACTN4	FAM89B|16873|AA	0.008839
ACTN4	FBXO10|86410|ES	0.001385
ACTN4	FBXO3|14934|AA	9.73e-05
ACTN4	FBXO38|73977|AP	9.73e-05
ACTN4	FDX1L|47500|AD	0.008862
ACTN4	FGFR1|83414|AD	0.007646
ACTN4	FKBP11|21495|AT	0.009361
ACTN4	FKBP7|56167|AA	0.007427
ACTN4	FLNA|90565|ES	0.003819
ACTN4	GAPVD1|87570|AD	0.004582
ACTN4	GDAP1|84224|ES	0.007681
ACTN4	GGCT|79138|ES	0.009362
ACTN4	GLI2|55160|RI	9.73e-05
ACTN4	GOLGA3|25303|AP	9.73e-05
ACTN4	GOLGA6L4|32285|RI	0.009905
ACTN4	GPR116|76430|ES	9.7e-07
ACTN4	GRB2|43438|AP	0.00884
ACTN4	GRB2|43439|AP	0.008345
ACTN4	GSKIP|29196|AP	9.73e-05
ACTN4	GTF2H3|25101|AP	9.73e-05
ACTN4	GTPBP3|48291|ES	0.004119
ACTN4	HDAC7|21378|ES	0.0009595
ACTN4	HFE|75574|ES	0.00219
ACTN4	HOMER1|72633|ES	0.001385
ACTN4	HPSE|69785|ES	9.73e-05
ACTN4	IFLTD1|20828|AT	0.005979
ACTN4	IGF2BP3|78969|ES	0.004119
ACTN4	IL32|33376|AD	0.006222
ACTN4	IL4R|35683|AP	0.001745
ACTN4	INO80|30067|ES	0.008933
ACTN4	ITPR1|63016|ES	9.73e-05
ACTN4	JHDM1D|81978|AT	0.001444
ACTN4	KAT5|16914|RI	0.009906
ACTN4	KIAA0226L|25830|ES	0.003861
ACTN4	KIF2A|72176|AP	6.91e-05
ACTN4	KMT2E|81274|ES	0.006135
ACTN4	LARS2|64399|ES	0.001385
ACTN4	LBH|53108|AP	0.009617
ACTN4	LHPP|13402|ES	0.007177
ACTN4	LIN54|69754|ES	0.003921
ACTN4	LRRC28|32684|ES	0.007248
ACTN4	MAP4K3|53324|AT	0.006877
ACTN4	MAPRE3|52919|AP	7.88e-09
ACTN4	MBIP|27246|AA	0.006216
ACTN4	MBNL2|26146|ES	9.73e-05
ACTN4	MDM1|22928|AA	1.09e-08
ACTN4	MEF2C|72750|AA	0.001745
ACTN4	MFSD2B|52798|AT	0.00219
ACTN4	MGA|30103|RI	9.73e-05
ACTN4	MIB2|188|RI	9.73e-05
ACTN4	MICAL3|61018|ES	0.001745
ACTN4	MND1|70866|AP	6.91e-05
ACTN4	MOV10|4221|AP	0.005191
ACTN4	MOV10|4222|AP	0.005191
ACTN4	MRPL42|23704|AA	0.0099
ACTN4	MTHFSD|37931|ES	4.18e-11
ACTN4	MTHFSD|37932|ES	2.65e-11
ACTN4	MYO1C|38307|AP	0.008345
ACTN4	MYO5A|30661|ES	0.005861
ACTN4	NEGR1|3438|AP	0.0043
ACTN4	NEK2|9719|RI	9.73e-05
ACTN4	NFKBIA|27235|AP	0.009356
ACTN4	NIF3L1|56771|AP	9.73e-05
ACTN4	NKIRAS2|40985|AD	0.006221
ACTN4	NOXA1|88303|ES	0.009128
ACTN4	NPHP3|66814|AD	9.73e-05
ACTN4	NRG4|31913|AT	0.003574
ACTN4	NSMF|88315|AA	0.004598
ACTN4	NSMF|88316|ES	0.007859
ACTN4	NVL|9941|ES	0.005679
ACTN4	OGFOD3|44324|ES	0.005195
ACTN4	OSMR|71849|AT	0.009362
ACTN4	OSMR|71850|AT	0.009362
ACTN4	PABPC1L|59505|AA	0.009793
ACTN4	PACRGL|68928|RI	9.73e-05
ACTN4	PAPD5|36368|ES	0.001745
ACTN4	PDCD10|67555|ES	0.00219
ACTN4	PER2|58221|ES	0.007681
ACTN4	PHTF2|80204|AP	4.31e-05
ACTN4	PIP4K2A|10985|AP	0.00916
ACTN4	PKD2|69876|AP	9.73e-05
ACTN4	PKN2|3696|AP	0.005364
ACTN4	PLCB1|58672|AT	0.007615
ACTN4	PLCB3|16610|ES	0.005139
ACTN4	PLEKHA7|14511|ES	9.73e-05
ACTN4	PMM2|33947|ES	9.73e-05
ACTN4	POLR1B|55022|RI	0.001745
ACTN4	PPP4R1|44612|AA	0.008836
ACTN4	PTPLAD2|85993|RI	9.73e-05
ACTN4	PTPN14|9794|ES	9.73e-05
ACTN4	PTPRF|2186|AP	9.73e-05
ACTN4	RAD51D|40254|ES	0.003861
ACTN4	RANBP2|54893|ES	9.73e-05
ACTN4	RCBTB1|25895|AP	9.73e-05
ACTN4	RHOT2|32943|ES	0.001812
ACTN4	RNF43|42668|AP	0.009128
ACTN4	RPS6KA5|28832|AT	0.004979
ACTN4	RPS6KL1|28453|RI	0.0007288
ACTN4	S100A1|7741|AA	0.005861
ACTN4	SALL2|26604|RI	9.73e-05
ACTN4	SAMSN1|60215|ES	9.73e-05
ACTN4	SATB2|56722|ES	0.009128
ACTN4	SCLT1|70590|ES	0.0001964
ACTN4	SEMA6C|7562|AD	0.006968
ACTN4	SENP1|21409|AA	9.73e-05
ACTN4	SESN3|18375|ES	0.001745
ACTN4	SKP2|71800|ES	3.3e-06
ACTN4	SLC12A6|29869|RI	9.73e-05
ACTN4	SLC12A6|29871|RI	9.73e-05
ACTN4	SLC36A1|74168|AP	9.73e-05
ACTN4	SLC37A1|60717|AP	7.41e-07
ACTN4	SLC38A9|72042|AP	9.73e-05
ACTN4	SLC43A2|38352|RI	6.91e-05
ACTN4	SLFN13|40307|RI	0.001745
ACTN4	SLFN5|40291|AT	0.009297
ACTN4	SMARCB1|61329|AD	0.00991
ACTN4	SMUG1|22125|RI	0.007875
ACTN4	SNX11|42178|ES	0.008277
ACTN4	SNX11|42182|ES	0.007864
ACTN4	SPIDR|83768|AP	9.73e-05
ACTN4	SRSF7|53279|RI	0.00884
ACTN4	ST3GAL3|2448|ES	0.001745
ACTN4	ST6GALNAC6|87683|ES	0.009017
ACTN4	STMN3|60140|AP	0.009082
ACTN4	STRADA|42966|AA	0.004037
ACTN4	STRBP|87504|AA	9.73e-05
ACTN4	SYNE2|27858|ES	9.73e-05
ACTN4	SYNE2|27860|AA	9.73e-05
ACTN4	TBC1D31|85040|ES	0.007124
ACTN4	TBCEL|19168|ES	0.001103
ACTN4	TDP1|28803|AP	0.007604
ACTN4	TEP1|26438|AA	9.73e-05
ACTN4	TIA1|53872|ES	9.73e-05
ACTN4	TLE3|31425|ES	9.73e-05
ACTN4	TLE3|31435|ES	9.73e-05
ACTN4	TM7SF2|16762|ES	0.002484
ACTN4	TMEM218|19271|AD	9.73e-05
ACTN4	TMEM218|19276|AA	9.73e-05
ACTN4	TMEM260|27640|AP	9.73e-05
ACTN4	TMX2|15912|ES	0.008846
ACTN4	TNK2|68201|AP	0.006222
ACTN4	TNK2|68202|AP	0.004324
ACTN4	TOM1L1|42534|AT	0.00991
ACTN4	TOPORS|86066|ES	0.00776
ACTN4	TRO|89258|ES	0.002328
ACTN4	TSC22D3|89837|AP	0.007004
ACTN4	TTLL5|28516|AP	9.73e-05
ACTN4	TXNDC17|38768|AD	0.005687
ACTN4	UHRF1BP1L|23898|AP	0.001745
ACTN4	URI1|48867|ES	0.008106
ACTN4	USP3|31042|ES	0.001385
ACTN4	USP32|42853|AP	9.73e-05
ACTN4	USP46|69289|AP	9.73e-05
ACTN4	USP5|19988|AD	0.00963
ACTN4	VANGL1|4350|AD	9.73e-05
ACTN4	WAPAL|12415|AP	9.73e-05
ACTN4	WDR44|89936|AA	0.006285
ACTN4	WWC2|71267|ES	9.73e-05
ACTN4	XRCC3|29498|ES	9.73e-05
ACTN4	XRCC3|29499|ES	0.00219
ACTN4	YIPF2|47605|AD	0.008345
ACTN4	ZFAND4|11368|AT	0.006603
ACTN4	ZNF143|14321|ES	9.73e-05
ACTN4	ZNF148|66553|ES	0.001745
ACTN4	ZNF213|33459|RI	9.73e-05
ACTN4	ZNF275|90421|RI	0.001745
ACTN4	ZNF304|52231|RI	9.73e-05
ACTN4	ZNF550|52289|AP	9.73e-05
ACTN4	ZNF682|48702|AT	0.002934
ACTN4	ZNF791|47812|ES	9.73e-05
ACTN4	ZSCAN2|32295|RI	0.001745
ACTN4	ZSCAN2|32306|ES	9.73e-05
ACTN4	ZSWIM7|39396|ES	0.009362
ADAR	SEPT3|62475|ES	1.79e-05
ADAR	ADAM8|13524|ES	0.005241
ADAR	ADC|1662|ES	0.002817
ADAR	ADHFE1|84005|ES	1.79e-05
ADAR	AGO2|85285|ES	0.006018
ADAR	AGO3|1743|ES	0.001497
ADAR	ARFIP1|70860|ES	0.009225
ADAR	ARFIP2|14136|ES	0.0006763
ADAR	ARHGEF28|72495|ES	0.007222
ADAR	ARMC5|36263|RI	0.002246
ADAR	ASB1|58228|ES	0.0002505
ADAR	ATE1|13322|ES	0.0003375
ADAR	BLM|32491|ES	0.002516
ADAR	BTN3A2|75630|ES	0.001497
ADAR	C15orf57|29994|RI	0.001108
ADAR	C22orf34|62745|ES	0.0001168
ADAR	C3orf17|66142|ES	0.001108
ADAR	C3orf52|66087|ES	0.001108
ADAR	CCPG1|30729|AA	0.009483
ADAR	CD36|80232|ES	0.003241
ADAR	CD4|19972|ES	0.006176
ADAR	CDHR3|81316|AP	0.006588
ADAR	CDKAL1|75498|ES	0.002893
ADAR	CGRRF1|27593|ES	0.003241
ADAR	COG6|25712|AA	0.0001168
ADAR	COPS7B|57947|AA	0.003575
ADAR	COPS7B|57950|AA	0.0002505
ADAR	CPNE1|59196|ES	0.0005767
ADAR	CRY2|15513|AP	1.82e-06
ADAR	CSRNP1|64171|AP	0.002882
ADAR	CTNNAL1|87151|AP	0.003531
ADAR	CYB561D1|4032|ES	0.007668
ADAR	DCUN1D1|67766|AP	0.0003375
ADAR	DHRS13|40018|ES	0.001108
ADAR	DNAH10|25117|AT	0.0001849
ADAR	DNMT1|47477|AA	0.002332
ADAR	DNMT3B|58972|ES	2.15e-08
ADAR	DNPEP|57684|AP	0.001619
ADAR	EPB41L1|59275|ES	0.0044
ADAR	ERBB2|40684|ES	0.0001356
ADAR	FAM118B|19372|ES	0.005623
ADAR	FAM153A|74812|AT	0.000525
ADAR	FGGY|3207|AP	0.006587
ADAR	FOXO4|89391|RI	1.19e-05
ADAR	GPHN|28034|ES	0.005395
ADAR	GPR162|19974|ES	0.002817
ADAR	GSS|59051|AP	0.006714
ADAR	HACL1|63591|ES	0.007992
ADAR	HDAC11|63489|AA	0.006588
ADAR	HIRA|61053|ES	0.0044
ADAR	HVCN1|24493|AD	0.009483
ADAR	KCTD7|79893|ES	0.00431
ADAR	KDM3B|73543|RI	0.005395
ADAR	KIAA0196|85121|ES	0.002246
ADAR	KIAA1598|13239|AP	0.001108
ADAR	KMT2B|49255|RI	0.006351
ADAR	LARS|73908|ES	0.006351
ADAR	LAT|35919|RI	0.0003342
ADAR	LETMD1|21790|ES	0.003412
ADAR	LETMD1|21792|ES	0.003907
ADAR	LFNG|78616|AP	0.007222
ADAR	MAP7D3|90199|ES	2.67e-05
ADAR	MED12L|67295|AT	0.00431
ADAR	MFAP5|20196|ES	0.004355
ADAR	MFSD2A|1980|ES	5.86e-05
ADAR	MFSD2B|52798|AT	5.53e-09
ADAR	MMGT1|90181|RI	0.004136
ADAR	MOV10L1|62785|AD	1.2e-12
ADAR	MYO5A|30662|ME	7.8e-06
ADAR	NF1|40149|ES	1.1e-08
ADAR	NPRL3|32818|ES	0.007668
ADAR	NPRL3|32825|ES	0.008656
ADAR	NPRL3|32827|ES	0.0019
ADAR	NRSN1|75503|AT	2.15e-08
ADAR	OMA1|3205|AT	0.0004401
ADAR	ORAOV1|17370|RI	0.0044
ADAR	ORC4|55530|ES	0.009664
ADAR	PAQR4|33341|AD	0.001782
ADAR	PCOLCE2|67123|ES	4.11e-05
ADAR	PDLIM3|71369|ES	0.0004522
ADAR	PER1|39095|ES	0.003519
ADAR	PHTF2|80204|AP	0.0004522
ADAR	PML|31649|ES	7.8e-06
ADAR	PNPLA4|88441|ES	0.007992
ADAR	PPA2|70212|ES	0.0009456
ADAR	RAB31|44617|ES	0.006351
ADAR	RAB8B|31019|ES	0.006595
ADAR	RACGAP1|21630|AD	0.007668
ADAR	RAD51D|40254|ES	0.006714
ADAR	RBM7|18825|AA	0.006653
ADAR	RC3H2|87490|RI	0.001108
ADAR	RERG|20571|AT	0.006018
ADAR	RGPD8|54993|AD	0.0008674
ADAR	RNASET2|78431|AP	0.003531
ADAR	RNF150|70661|AP	0.008638
ADAR	ROBO3|19251|ES	0.001497
ADAR	RPS6KA1|1290|ES	2.67e-05
ADAR	RPS6KL1|28456|AD	0.008267
ADAR	RSF1|17968|ES	0.0044
ADAR	RUVBL2|50862|RI	0.001619
ADAR	SATB1|63672|AT	0.007222
ADAR	SATB2|56721|ES	0.0003342
ADAR	SCFD1|27070|ES	0.0006589
ADAR	SCLT1|70590|ES	0.002246
ADAR	SCN8A|21861|AT	0.007222
ADAR	SCP2|3048|ES	0.001108
ADAR	SEC24C|12182|ES	0.004998
ADAR	SEMA4F|54130|ES	0.006714
ADAR	SH3TC2|74007|AA	0.007963
ADAR	SHMT2|22556|ES	0.001192
ADAR	SLC25A3|23858|RI	0.001497
ADAR	SLC35G1|12571|AA	0.001619
ADAR	SMARCD1|21641|AP	0.004694
ADAR	SNX14|76927|ES	0.009664
ADAR	SSR2|8154|ES	0.008638
ADAR	STAC3|22562|ES	0.006176
ADAR	STK32B|68687|AP	2.67e-05
ADAR	SULT1A1|35821|ES	0.00126
ADAR	TAGLN|18895|RI	0.0009759
ADAR	TEX10|87082|ES	0.002246
ADAR	THRA|40838|AP	0.004137
ADAR	TMEM143|50759|ES	0.0019
ADAR	TNFRSF12A|33345|AP	0.0003375
ADAR	TNNT1|52023|AP	0.007322
ADAR	TRAPPC11|71283|AP	0.0005767
ADAR	TSC2|33190|AP	0.0007521
ADAR	TXNL4B|37544|AD	0.0002505
ADAR	UNC50|54642|RI	0.003217
ADAR	USP35|18019|ES	0.005241
ADAR	USP8|30587|ES	0.003519
ADAR	VILL|64004|AP	0.002246
ADAR	WDHD1|27611|ES	0.0008674
ADAR	YPEL1|61253|AT	0.002817
ADAR	ZNF131|71932|ES	0.002817
ADAR	ZNF131|71936|ES	0.002817
ADAR	ZNF230|50262|AT	0.0009759
ADAR	ZNF451|76590|AA	0.002893
ADAR	ZNF550|52293|AD	0.009225
ADAR	ZNF569|49518|ES	0.007222
ADAR	ZNF595|68342|AT	0.003412
ADARB1	ACAD9|66680|ES	0.006728
ADARB1	ACAD9|66681|ES	0.0009121
ADARB1	ACAD9|66685|AD	0.008345
ADARB1	ACTR6|23908|ES	0.001149
ADARB1	ADAM8|13524|ES	0.001874
ADARB1	ADC|1662|ES	0.00077
ADARB1	ADCY3|52838|ES	0.007792
ADARB1	ADSSL1|29553|AA	0.003453
ADARB1	ANAPC15|17569|AD	0.005195
ADARB1	ANKS3|33824|ES	0.008466
ADARB1	APOL1|62023|ES	0.006084
ADARB1	ARHGAP10|70799|ES	0.00935
ADARB1	ARHGAP30|8546|ES	0.00219
ADARB1	ARNT2|32183|AP	0.0008699
ADARB1	ASCC2|61686|ES	0.008345
ADARB1	BCLAF1|77907|ES	0.008344
ADARB1	C16orf91|33095|AP	0.009898
ADARB1	C19orf57|47944|ES	0.009757
ADARB1	C1orf159|14|ES	0.009903
ADARB1	C1RL|20075|ES	0.007681
ADARB1	C2orf43|52788|ES	0.006714
ADARB1	C9orf117|87646|RI	6.91e-05
ADARB1	C9orf41|86623|ES	0.00444
ADARB1	CALHM2|13012|AA	0.007875
ADARB1	CAP2|75436|ES	0.0004945
ADARB1	CASP1|18525|ES	0.005687
ADARB1	CBR1|60525|AA	0.004303
ADARB1	CCDC102B|45767|AT	0.0001843
ADARB1	CCDC102B|45768|AT	0.0004535
ADARB1	CCT7|53963|ES	0.006215
ADARB1	CD4|19972|ES	5.99e-06
ADARB1	CDC27|42052|ES	0.006442
ADARB1	CDK10|38128|AD	0.005861
ADARB1	CDKAL1|75498|ES	0.001099
ADARB1	CDV3|66841|AA	0.004889
ADARB1	CENPH|72308|AD	0.005405
ADARB1	CHEK2|61529|ES	0.005766
ADARB1	CNIH1|27582|ES	0.00697
ADARB1	COPS7A|19958|AD	0.003587
ADARB1	COPS7B|57947|AA	0.001863
ADARB1	COPS7B|57950|AA	6.32e-05
ADARB1	COQ6|106089|ES	0.008345
ADARB1	CORO1B|17215|RI	0.004604
ADARB1	CPSF3L|85|ES	6.91e-05
ADARB1	CPSF3L|91|ES	9.73e-05
ADARB1	CRISPLD1|84228|AP	1.24e-05
ADARB1	CRY2|15513|AP	1.57e-08
ADARB1	CRYZ|3467|ES	0.007837
ADARB1	CTNNAL1|87151|AP	0.001655
ADARB1	CYYR1|60291|AT	0.008564
ADARB1	DBNDD2|59540|AD	0.007213
ADARB1	DGKZ|15556|ES	0.004006
ADARB1	DHX32|13437|ES	0.002322
ADARB1	DNMT3B|58972|ES	6.57e-11
ADARB1	DOCK7|3255|AD	0.007873
ADARB1	DUSP22|75125|AP	0.009899
ADARB1	DUSP22|75126|AP	0.009899
ADARB1	ENPP2|85000|AP	0.009011
ADARB1	ENPP2|85002|AP	0.007601
ADARB1	ETFDH|70998|ES	0.005096
ADARB1	EZH2|82160|ES	0.00471
ADARB1	FCF1|28422|AA	0.009473
ADARB1	FCRLA|8688|ES	0.007837
ADARB1	FGGY|3207|AP	0.002406
ADARB1	FIG4|77211|ES	0.005523
ADARB1	FOCAD|85989|AD	0.002935
ADARB1	GBA2|86290|RI	0.009911
ADARB1	GCH1|27604|AA	0.008943
ADARB1	GCLC|76503|AA	0.003683
ADARB1	GGT5|61393|AA	0.007867
ADARB1	GLB1L3|19560|AT	0.002118
ADARB1	GNPDA1|73861|ES	0.001984
ADARB1	GNPDA2|69149|AT	0.007005
ADARB1	GNPDA2|69150|AT	0.007005
ADARB1	GPATCH2L|28546|AD	9.73e-05
ADARB1	GSN|87435|ES	0.008101
ADARB1	GSTM2|4062|ES	0.00219
ADARB1	GSTM4|4053|ES	0.009128
ADARB1	HDAC7|21371|ES	0.007428
ADARB1	HHAT|9694|ES	0.005054
ADARB1	HPCAL1|52659|ES	0.004064
ADARB1	HPGD|71195|ES	0.008304
ADARB1	HS2ST1|3689|AP	0.006442
ADARB1	HSD17B7|8758|AA	0.00904
ADARB1	HSF1|85559|ES	0.006603
ADARB1	HVCN1|24493|AD	0.002778
ADARB1	ICAM2|43038|AP	0.006796
ADARB1	ICAM2|43039|AP	0.006796
ADARB1	IL13RA1|89940|AP	0.008341
ADARB1	IL13RA1|89941|AP	0.007424
ADARB1	IQCD|24625|ES	0.009474
ADARB1	IRF5|81734|AD	0.004695
ADARB1	JKAMP|27750|ES	0.00641
ADARB1	KANSL2|21456|AD	0.005192
ADARB1	KLC1|29486|ES	0.008841
ADARB1	LACTB2|84123|AT	0.002249
ADARB1	LEF1|70292|ES	0.006222
ADARB1	LETMD1|21753|ES	0.008224
ADARB1	LINC00908|45828|AT	0.007874
ADARB1	LINC00908|45829|AT	0.007874
ADARB1	LRRC23|19998|AT	0.007875
ADARB1	LRRC23|20000|AT	0.007875
ADARB1	LRRC27|13499|ES	0.004208
ADARB1	MAN2A2|32518|ES	0.002667
ADARB1	MAP1LC3A|59029|AP	0.008864
ADARB1	MBD1|45518|ES	0.007875
ADARB1	MBD1|45524|ES	0.004287
ADARB1	MED15|61186|AD	0.00781
ADARB1	MED22|88025|AP	0.006529
ADARB1	METTL21A|57192|AA	0.009353
ADARB1	MFF|57814|ES	0.008841
ADARB1	MFSD2A|1980|ES	3.95e-06
ADARB1	MFSD2B|52798|AT	0.001385
ADARB1	MLST8|33227|AA	0.006992
ADARB1	MOK|29379|AA	0.008345
ADARB1	MOV10L1|62785|AD	6.91e-05
ADARB1	MUC1|7963|ES	0.008017
ADARB1	MYLK|66479|AP	0.009241
ADARB1	MYLK|66481|RI	0.00168
ADARB1	MYO5A|30664|ES	0.006602
ADARB1	NDC1|3067|ES	0.005042
ADARB1	NEMF|27446|AT	0.003153
ADARB1	NF1|40147|ES	0.00219
ADARB1	NF1|40149|ES	0.001745
ADARB1	NOMO2|34244|ES	0.001815
ADARB1	NOP16|74649|AA	0.00991
ADARB1	NRSN1|75503|AT	0.00219
ADARB1	NUF2|8776|ES	0.0023
ADARB1	NUP50|62641|ES	0.004037
ADARB1	PAPOLG|53669|ES	0.001385
ADARB1	PAQR3|69662|ES	0.009446
ADARB1	PCBP2|22055|ES	0.009906
ADARB1	PCBP2|22059|AA	0.006222
ADARB1	PCDHA7|73781|AT	0.005816
ADARB1	PDCD10|67555|ES	0.001385
ADARB1	PDLIM3|71369|ES	9.2e-05
ADARB1	PGAP2|14009|ES	0.00786
ADARB1	PIGB|30719|ES	0.007295
ADARB1	PIGT|59569|ES	0.009741
ADARB1	PLEKHA4|50823|ES	0.008839
ADARB1	POLR2E|46382|AT	0.009097
ADARB1	POLR2E|46383|AT	0.009097
ADARB1	POLR3H|62431|ES	0.006891
ADARB1	POLR3H|62433|ES	0.008534
ADARB1	POMT2|28581|ES	0.009167
ADARB1	PPP1R7|58335|ES	0.008839
ADARB1	PPP3CB|12153|AT	0.007005
ADARB1	PPP3CB|12154|AT	0.007005
ADARB1	PRPSAP2|39668|ES	0.004868
ADARB1	PTK7|76252|ES	0.00219
ADARB1	PVR|50340|AD	0.007005
ADARB1	QTRTD1|66246|ES	0.007246
ADARB1	RABL2A|55063|AA	0.001188
ADARB1	RAD51AP1|19782|ES	0.005722
ADARB1	RAD51D|40254|ES	0.002484
ADARB1	RBM7|18825|AA	0.007248
ADARB1	RC3H2|87490|RI	0.0001964
ADARB1	RNF43|42677|RI	0.003829
ADARB1	RNH1|13672|AA	0.005861
ADARB1	RNH1|13679|AA	0.004324
ADARB1	RPL34|70298|AT	0.006603
ADARB1	RPL34|70300|AT	0.006603
ADARB1	RPP38|91487|AD	0.009909
ADARB1	RPUSD3|63227|ES	0.006601
ADARB1	RWDD1|77326|ES	0.007002
ADARB1	SARS2|49731|AA	0.007295
ADARB1	SCLT1|70590|ES	0.0003139
ADARB1	SCMH1|2057|ES	0.005515
ADARB1	SDHD|18732|AT	0.008344
ADARB1	SGSM2|38396|ES	0.001573
ADARB1	SH3BP5L|10544|AP	0.003392
ADARB1	SH3TC2|74009|RI	0.009354
ADARB1	SHKBP1|49916|AP	0.006947
ADARB1	SHPK|38462|AT	0.007005
ADARB1	SLC16A4|4111|ES	0.008837
ADARB1	SLC24A1|31234|ES	0.009395
ADARB1	SLC25A13|80550|ES	0.008335
ADARB1	SLC25A19|43433|ES	0.009359
ADARB1	SLC43A1|15851|ES	0.001009
ADARB1	SMG7|9179|AD	0.00991
ADARB1	SNX17|52998|ES	0.00329
ADARB1	SNX5|58746|RI	0.008216
ADARB1	SRRM1|1128|ES	0.00991
ADARB1	SRSF5|28161|AD	0.006603
ADARB1	SSR2|8150|AD	0.006608
ADARB1	STRADA|42977|ES	0.005195
ADARB1	TARS2|7477|ES	0.003829
ADARB1	TCN2|61787|AD	0.009303
ADARB1	TFDP2|67094|ES	0.006327
ADARB1	THNSL2|54470|ES	0.008342
ADARB1	THNSL2|54471|ES	0.00991
ADARB1	THTPA|26762|ES	0.006223
ADARB1	TIMMDC1|66322|ES	0.009018
ADARB1	TLE4|86664|ES	0.003045
ADARB1	TMC6|43767|ES	0.002281
ADARB1	TMEM205|47660|ES	0.008735
ADARB1	TNFAIP2|29436|ES	0.007681
ADARB1	TNNT1|52023|AP	0.007295
ADARB1	TOM1L2|39527|ES	0.008611
ADARB1	TOX4|26586|AD	0.003299
ADARB1	TP53INP2|59033|ES	0.003828
ADARB1	TRAPPC2|88518|ES	0.005857
ADARB1	TRAPPC2L|38045|AA	0.004326
ADARB1	TRMT11|77440|ES	0.0009812
ADARB1	TSC1|87997|AT	0.00991
ADARB1	TSC1|87998|AT	0.00991
ADARB1	TSC1|87999|ES	0.004871
ADARB1	TUFT1|7640|ES	0.005519
ADARB1	TXNL4B|37544|AD	2.91e-05
ADARB1	TYRO3|30099|AP	0.005809
ADARB1	UBE2F|58163|ES	0.007875
ADARB1	UPP1|97464|ES	0.008345
ADARB1	UROS|13426|AP	0.00289
ADARB1	USF1|8533|AD	0.007427
ADARB1	USP54|12165|ES	0.008839
ADARB1	VKORC1|36233|ES	0.007874
ADARB1	WDHD1|27611|ES	0.0001425
ADARB1	WDR45|89084|ES	0.007875
ADARB1	WDR45|89085|ES	0.006222
ADARB1	WIPI2|78653|AP	0.006876
ADARB1	ZCCHC14|37945|RI	0.005518
ADARB1	ZDHHC16|12708|ES	0.009361
ADARB1	ZNF268|25372|ES	0.001745
ADARB1	ZNF397|45149|AD	0.008344
ADARB1	ZNF550|52296|ES	0.009128
ADARB1	ZNF569|49518|ES	0.002328
ADARB1	ZNF576|50219|AD	0.007414
ADARB1	ZNF584|52455|ES	0.009907
ADARB1	ZNF595|68342|AT	0.001838
ADARB1	ZNF717|65639|ES	0.007124
ADARB1	ZSWIM8|12231|AD	0.005861
ADARB2	SEPT2|58372|ES	0.0002312
ADARB2	SEPT2|58376|ES	0.0006112
ADARB2	ACSF2|42388|ES	0.0009314
ADARB2	ACSS2|59047|ES	0.005949
ADARB2	ADAM8|13524|ES	0.004756
ADARB2	ADCK4|49950|ES	0.009934
ADARB2	ADHFE1|84005|ES	0.002782
ADARB2	AGO2|85285|ES	0.005717
ADARB2	ANAPC11|44218|ES	0.006419
ADARB2	APBB3|73665|RI	0.003419
ADARB2	APH1A|7448|ES	0.006812
ADARB2	ARFIP1|70860|ES	0.004079
ADARB2	ARID4B|10341|AP	0.003056
ADARB2	ARSA|62896|ES	0.008988
ADARB2	ATXN3|28960|ES	0.0001759
ADARB2	BCS1L|57517|AD	0.0003211
ADARB2	C15orf57|29994|RI	0.0007867
ADARB2	C16orf62|34324|ES	0.009236
ADARB2	C19orf43|47858|ES	0.009586
ADARB2	C1RL|20075|ES	5.9e-08
ADARB2	CCDC102B|45768|AT	0.006239
ADARB2	CCDC120|89064|AD	0.001994
ADARB2	CD22|49116|ES	0.008913
ADARB2	CD44|15115|ES	0.008121
ADARB2	CDH7|45743|AT	0.008764
ADARB2	CDH7|45744|AT	0.008411
ADARB2	CDKAL1|75498|ES	0.002303
ADARB2	CENPP|86873|AP	0.007001
ADARB2	CFI|70339|AT	0.008285
ADARB2	CIAPIN1|36552|ES	0.008991
ADARB2	CLASP2|63876|ES	0.004128
ADARB2	CLIP1|24956|ES	0.008242
ADARB2	CNTNAP3B|86484|AT	0.008792
ADARB2	COL1A2|267007|ES	0.009654
ADARB2	COPS7B|57947|AA	0.003494
ADARB2	COPS7B|57950|AA	0.0001005
ADARB2	CRNKL1|58813|AD	0.0006141
ADARB2	CRYZ|3469|ES	0.009712
ADARB2	CRYZ|3470|ES	0.006722
ADARB2	CTTN|92714|ES	0.002693
ADARB2	CWF19L2|18564|AT	0.003491
ADARB2	DAP3|275930|ES	0.006293
ADARB2	DAP3|8121|ES	0.005044
ADARB2	DNHD1|14150|AT	0.004938
ADARB2	DNHD1|14151|AT	0.004938
ADARB2	DNMT3B|58972|ES	4.25e-05
ADARB2	EGLN3|27149|AT	0.004555
ADARB2	EIF4G3|951|ES	0.005692
ADARB2	ELP2|45250|ES	0.003924
ADARB2	EMID1|61576|ES	0.006162
ADARB2	ENAH|9989|ES	0.008093
ADARB2	ENPP2|85007|ES	0.0009593
ADARB2	EVA1A|54153|ES	0.004371
ADARB2	EVA1C|60343|AD	0.007358
ADARB2	FAM173B|71547|ES	0.007952
ADARB2	FAM219B|31795|ES	0.005377
ADARB2	FBXO28|9935|ES	0.005662
ADARB2	FBXW7|70846|AP	0.005128
ADARB2	FBXW7|70849|AP	0.008043
ADARB2	FGF11|38954|AP	0.001097
ADARB2	FGFR1OP2|20856|ES	0.008938
ADARB2	FGGY|3207|AP	0.005222
ADARB2	FHL2|54840|ES	0.0005222
ADARB2	FLYWCH1|138938|ES	0.001029
ADARB2	FOCAD|85989|AD	0.007597
ADARB2	FOXO4|89391|RI	0.003495
ADARB2	FRMD6|27512|AP	0.003193
ADARB2	FRMD6|27514|AP	0.007468
ADARB2	FSIP2|56480|AT	0.007765
ADARB2	GALNT2|10236|ES	0.00619
ADARB2	GCNT2|75297|AP	0.001932
ADARB2	GEMIN6|53288|AD	0.002726
ADARB2	GNPDA1|73861|ES	0.00413
ADARB2	GOLGA8A|29885|RI	0.009998
ADARB2	GPBP1|72126|AA	0.001941
ADARB2	GRTP1|26372|AT	0.004555
ADARB2	GRTP1|26373|AT	0.004555
ADARB2	GSTM4|4053|ES	0.0007088
ADARB2	GTPBP3|48293|ES	0.007441
ADARB2	HIRA|61053|ES	0.004111
ADARB2	HMGXB4|61946|ES	0.009114
ADARB2	HNRNPAB|74850|AD	0.001758
ADARB2	HSPA2|27896|AP	0.009363
ADARB2	HYAL1|64992|AP	0.005552
ADARB2	HYAL1|64993|AP	0.006016
ADARB2	IRAK1|90547|ES	0.002711
ADARB2	IRF5|81734|AD	0.0005749
ADARB2	ITGA7|22209|AP	0.001264
ADARB2	ITGA7|22211|AP	0.001205
ADARB2	KCTD1|44993|AP	0.004024
ADARB2	KCTD1|44994|AP	0.00386
ADARB2	KCTD12|26072|RI	0.002378
ADARB2	KDM1B|75462|ES	0.009772
ADARB2	KIAA0430|34177|AA	0.002749
ADARB2	KIAA1217|10996|AP	0.005331
ADARB2	KIF18B|41925|AA	0.006871
ADARB2	KIFC3|36615|ES	0.003123
ADARB2	KLHL5|69044|ES	0.002997
ADARB2	LDHA|14638|ES	0.0002476
ADARB2	LDLR|47629|ES	0.0008608
ADARB2	LETMD1|21790|ES	7.4e-05
ADARB2	LETMD1|21792|ES	0.0001787
ADARB2	LIMS1|54890|ES	0.0002792
ADARB2	LMBR1|82471|ES	0.005098
ADARB2	LRP2BP|71336|AP	0.007366
ADARB2	LRP2BP|71337|AP	0.007366
ADARB2	LRP8|3060|ES	0.005888
ADARB2	LRRFIP1|58130|AT	0.005361
ADARB2	LRRFIP1|58131|AT	0.005361
ADARB2	MACF1|1881|ES	0.001942
ADARB2	MAST2|2775|ES	0.003716
ADARB2	MBNL1|67318|ES	0.002415
ADARB2	METTL23|43631|AD	0.004916
ADARB2	METTL23|43640|AD	0.002718
ADARB2	METTL23|43648|AD	0.002417
ADARB2	MFSD2A|1980|ES	0.007031
ADARB2	MPC1|78422|ME	0.007198
ADARB2	MPP5|28044|AT	0.009673
ADARB2	MRPL43|12849|AT	0.006548
ADARB2	MTHFD2L|69499|AT	0.008281
ADARB2	MTM1|90340|ES	0.008518
ADARB2	MYH14|51169|ES	0.007904
ADARB2	MYO5A|30664|ES	0.004942
ADARB2	MYO6|76802|ES	0.000491
ADARB2	NARG2|30963|ES	0.006597
ADARB2	NDC1|3067|ES	1.95e-06
ADARB2	NDOR1|88286|ES	0.007164
ADARB2	NDRG3|59308|ES	0.008531
ADARB2	NEDD4L|45658|ES	0.007031
ADARB2	NPFFR2|69472|AP	0.005642
ADARB2	NPRL3|32818|ES	0.004757
ADARB2	NPRL3|32827|ES	0.004757
ADARB2	NUP98|13997|ES	0.002022
ADARB2	ORAI2|81094|AA	0.005717
ADARB2	OTUB2|29050|AT	0.00699
ADARB2	P4HA1|12121|ES	0.001083
ADARB2	PAK6|29956|AP	0.001825
ADARB2	PAK6|29958|AP	0.005116
ADARB2	PAQR4|33341|AD	0.001389
ADARB2	PCOLCE2|67123|ES	0.007031
ADARB2	PDZRN3|65627|AP	0.007648
ADARB2	PGAP3|40670|ES	0.009779
ADARB2	PHF20L1|85199|ES	0.007635
ADARB2	PLD3|49896|ES	0.007515
ADARB2	PLD3|49897|ES	0.004555
ADARB2	PLS3|89920|AP	0.007084
ADARB2	PLS3|89921|AP	0.00877
ADARB2	POLA2|16809|ES	0.003666
ADARB2	POLR3GL|7278|ES	0.006677
ADARB2	POMT1|87947|ES	6.49e-05
ADARB2	PPP4C|36057|ES	0.007813
ADARB2	PRDM10|19467|ES	0.008296
ADARB2	PRKAR2A|64781|ES	0.005396
ADARB2	PRPF4B|75201|AP	0.00312
ADARB2	RBFOX2|61985|ES	0.002409
ADARB2	RBP1|67032|AT	0.003263
ADARB2	RBP1|67033|AT	0.003404
ADARB2	RFX5|7611|AD	0.008975
ADARB2	RHCE|1182|ES	0.002478
ADARB2	RNASET2|78431|AP	0.006424
ADARB2	RNF115|7297|ES	0.007809
ADARB2	RNH1|13680|ES	0.003128
ADARB2	RPS25|19054|ES	0.006293
ADARB2	RRM2B|84772|ES	0.003386
ADARB2	RRM2B|84773|ES	0.005731
ADARB2	SEC24D|70451|ES	0.007743
ADARB2	SGCE|80505|ES	0.002755
ADARB2	SIGMAR1|86192|AD	0.006279
ADARB2	SIRT5|75389|AP	0.002849
ADARB2	SIRT5|75390|AP	0.001346
ADARB2	SLC24A1|31234|ES	0.008621
ADARB2	SLC25A13|80550|ES	0.008597
ADARB2	SLC6A9|2536|AT	0.002636
ADARB2	SLC6A9|2538|AT	0.002636
ADARB2	SMAGP|21831|AT	0.001078
ADARB2	SMAGP|21832|AT	0.001078
ADARB2	SMARCAD1|69958|AP	0.009293
ADARB2	SNCA|69929|AT	0.009654
ADARB2	SNX14|76929|ES	0.001882
ADARB2	SSH3|17168|AA	0.004459
ADARB2	ST6GAL1|68067|AP	0.002964
ADARB2	ST6GAL1|68068|AP	0.003609
ADARB2	ST7|81565|ES	0.004164
ADARB2	ST7|81567|ES	0.009277
ADARB2	STARD5|32208|ES	0.005041
ADARB2	TDG|24084|ES	0.008229
ADARB2	TEAD1|14435|ES	0.002114
ADARB2	TEX9|30757|AT	0.00527
ADARB2	THBS3|8031|ES	0.006607
ADARB2	THNSL2|54469|ME	0.00333
ADARB2	THNSL2|54470|ES	0.005807
ADARB2	TINF2|26935|ES	0.001475
ADARB2	TM7SF2|16762|ES	0.00931
ADARB2	TMEM194A|22515|AD	0.008929
ADARB2	TMEM45A|65828|ES	0.003875
ADARB2	TRIM16L|39638|ES	0.008458
ADARB2	TRMT11|77440|ES	0.0008288
ADARB2	TUBB6|44670|RI	0.00167
ADARB2	TXNDC12|2989|AT	0.00828
ADARB2	TXNL4B|37544|AD	0.0001137
ADARB2	UBXN2A|52794|AP	0.006292
ADARB2	UBXN2A|52795|AP	0.006292
ADARB2	UPP1|79641|ES	0.003477
ADARB2	UPP1|97464|ES	0.006947
ADARB2	UPRT|89522|AD	0.008109
ADARB2	USP33|3531|AT	0.007499
ADARB2	VAMP4|8995|AA	0.001825
ADARB2	VAPB|59959|ES	0.004703
[truncated: 119,023 more rows]

## Sheet: Table S3
Table S3. Information of 91 RBPs selected by Wilcoxon Mann-Whitney test. The table includes the list of 91 RBPs (RBP), corresponding p-value (p.value) and the percentage of mutant samples (Mut_ratio). It also provides the sample size (Mut_count/Wild_count) and the median of mRNA expression (Wild_med/Mut_med) of wild and mutant samples, respectively.
RBP	P.value	Mut_ratio	Mut_count	Wild_count	Wild_med	Mut_med
AATF	0.03054	0.0193548	9	456	18.7371	22.941
ACAA2	0.03449	0.00645161	3	462	9.16321	4.48157
ACTN1	0.008709	0.0451613	21	444	29.1962	46.1163
AFF2	0.02118	0.105376	49	416	0.0748585	0.113602
ANP32A	0.01862	0.0129032	6	459	19.3962	15.1513
APOBEC3C	0.04219	0.0172043	8	457	38.5779	25.2961
APOBEC3F	0.007281	0.0365591	17	448	2.20439	0.999473
BCLAF1	0.02603	0.0494624	23	442	10.0817	11.0076
BUD13	0.03723	0.0387097	18	447	7.42991	9.03624
BZW2	0.03104	0.0215054	10	455	32.053	52.4698
C17orf85	0.01802	0.00430108	2	463	2.88925	0.777582
CCDC86	0.04418	0.00860215	4	461	22.8231	32.6679
CDC40	0.04969	0.0172043	8	457	2.37489	3.81104
CDKN2A	2.574e-12	0.122581	57	408	1.87004	9.49988
CEBPZ	0.02176	0.0215054	10	455	14.9453	20.9661
CNOT4	0.04292	0.0322581	15	450	4.27353	3.53837
CPSF3	0.04115	0.0150538	7	458	13.9796	16.8515
CSTF2T	0.0205	0.0107527	5	460	9.79821	13.2022
CWC25	0.03866	0.0193548	9	456	5.43828	6.37994
DCAF13	0.03559	0.0236559	11	454	5.86005	7.42586
DCN	0.04727	0.0473118	22	443	4.82618	3.44296
DDX31	0.02617	0.0344086	16	449	3.5353	4.44954
DDX46	0.0227	0.0322581	15	450	6.28748	8.10073
DHX9	0.03031	0.0408602	19	446	41.5179	47.9932
DUT	0.01158	0.0107527	5	460	12.9901	21.2128
DYNC1H1	0.0192	0.111828	52	413	35.5568	42.1714
ECH1	0.024	0.0172043	8	457	43.6998	36.1596
EIF3A	0.01894	0.0322581	15	450	40.9048	48.0353
EIF3L	0.0227	0.0430108	20	445	50.0613	36.2005
EIF5A2	0.0232	0.00430108	2	463	2.00783	0.372955
FASN	0.003771	0.0752688	35	430	54.201	31.9227
FASTKD2	0.03197	0.0236559	11	454	5.49299	7.38671
FLNA	0.02901	0.0709677	33	432	133.116	163.457
FXR1	0.03722	0.00860215	4	461	12.3277	17.9908
FYTTD1	0.0008637	0.0129032	6	459	8.2565	3.54237
HLTF	0.0296	0.0258065	12	453	8.3415	11.6365
HMG20B	0.02978	0.00860215	4	461	42.7356	94.1022
HNRNPA0	0.02458	0.00645161	3	462	18.5527	29.0106
JMJD6	0.02318	0.0129032	6	459	5.12652	6.98048
KHDRBS2	0.02644	0.083871	39	426	0.0175709	0.00687352
KPNA2	0.02098	0.0193548	9	456	43.475	74.4165
LARP4B	0.04696	0.0387097	18	447	4.63146	5.57017
MAP4	0.0294	0.0365591	17	448	29.5702	36.791
MECP2	0.00509	0.0172043	8	457	5.13556	6.928
MEX3C	0.04124	0.0129032	6	459	7.13098	10.1062
MKI67	0.0158	0.109677	51	414	6.0535	8.04772
MKRN2	0.04847	0.0172043	8	457	14.3443	17.0765
MRPL21	0.02521	0.0193548	9	456	10.436	17.4035
MRPL45	0.02138	0.0301075	14	451	19.7268	28.2123
NGDN	0.04713	0.0451613	21	444	5.54857	6.41743
NKAP	0.01862	0.0129032	6	459	3.17889	4.34366
NOL3	0.03895	0.00860215	4	461	8.40286	5.03465
NOM1	0.004563	0.0365591	17	448	4.04257	5.20294
NOP2	0.01362	0.0258065	12	453	14.3716	18.8081
NPM1	0.04172	0.0150538	7	458	147.732	212.74
PHF6	0.01551	0.00645161	3	462	4.05375	8.2196
PNN	0.001133	0.0193548	9	456	18.0513	28.5251
POLR2A	0.02088	0.0645161	30	435	30.5768	37.6956
PPIL3	0.03469	0.00430108	2	463	4.15236	7.50232
PRMT1	0.002142	0.0193548	9	456	27.3039	41.5144
PRPF18	0.0213	0.0150538	7	458	4.04616	5.6176
PRPF38A	0.04651	0.00430108	2	463	8.48984	15.6038
PUM1	0.009456	0.0473118	22	443	14.4566	17.3466
RARS2	0.04064	0.0129032	6	459	9.84973	13.1976
RBM12B	0.01677	0.0322581	15	450	2.29987	2.88719
RBM19	0.03381	0.0408602	19	446	8.64597	9.68665
RBM45	0.02812	0.0193548	9	456	2.27474	2.89627
RCC2	0.04839	0.0150538	7	458	68.4826	51.3208
RSRC2	0.04635	0.0129032	6	459	6.82472	8.56548
SBDS	0.04945	0.0129032	6	459	49.952	63.6693
SNIP1	0.03887	0.0129032	6	459	3.59272	4.29897
SNRNP70	0.04206	0.00430108	2	463	40.6349	82.9645
SNRPC	0.03063	0.00860215	4	461	81.0547	119.809
STXBP1	0.01192	0.0172043	8	457	30.4556	74.4284
SYF2	0.0491	0.00645161	3	462	14.6432	27.1388
TBRG4	0.01811	0.0172043	8	457	21.7131	16.5628
TCF20	0.0374	0.0580645	27	438	7.66417	8.83327
THOC7	0.02717	0.00645161	3	462	22.996	10.2084
TIAL1	0.04009	0.0107527	5	460	7.16568	11.437
TNRC6A	0.03808	0.0580645	27	438	4.23773	4.71805
TOP3B	0.04397	0.0365591	17	448	0.0948298	0.124022
TSR1	0.03254	0.0172043	8	457	10.4202	13.9838
VCP	0.02441	0.0193548	9	456	60.8793	81.2903
WDR43	0.0462	0.00645161	3	462	13.809	21.7919
XIRP1	0.03179	0.180645	84	381	0.120129	0.201817
XRN2	0.007522	0.0215054	10	455	35.2941	52.0461
YARS	0.0368	0.0236559	11	454	13.9086	18.9024
ZC3H11A	0.04441	0.0193548	9	456	15.0013	20.1448
ZC3H15	0.0321	0.00860215	4	461	19.9715	34.5736
ZFR	0.00635	0.0344086	16	449	15.0992	19.2938
ZNF598	0.03485	0.0258065	12	453	12.525	16.559

## Sheet: Table S4
Table S4. Corresponding splicing events regulated by 91 RBPs. In the left table, a total of 1728 splicing events in 1268 parent genes were identified using Pearson correlation test. The information of each RBPs and their related splicing events were listed, and the Pearson correlation coefficient (Cor) and p.value were also provided in this table. "Positive" and "negative" in column Reg. indicate…
RBP	Splicing_event	Cor	P.value	Reg.				Splicing_type	Splicing_event	Parent_gene
ACAA2	ZNF250-85677-AT	-0.523744	7.1575e-08	negative				ALL	1728	1268
ACAA2	MAGT1-89536-AT	-0.57797	1.30934e-09	negative				AA	74	71
ACAA2	MAGT1-89535-AT	0.57797	1.30934e-09	postive				AD	66	64
ACAA2	GEMIN2-27356-ES	-0.545915	1.51842e-08	negative				AP	422	270
ACAA2	GPS2-38914-AT	-0.552166	9.60708e-09	negative				AT	728	470
ACAA2	GPS2-38913-AT	0.552176	9.60011e-09	postive				ES	225	204
ACAA2	PTCD2-72469-AD	-0.536568	2.95936e-08	negative				ME	4	4
ACAA2	CALCOCO2-42231-ES	-0.506236	2.25673e-07	negative				RI	209	185
ACAA2	GTF2H1-14601-AP	-0.509533	1.82682e-07	negative
ACAA2	C11orf57-18723-RI	-0.553475	8.71878e-09	negative
ACAA2	ZNF124-10515-AT	0.545791	1.53215e-08	postive
ACAA2	TCAIM-64361-ES	-0.533558	3.65301e-08	negative
ACAA2	TAF13-3988-AT	0.517777	1.06634e-07	postive
ACAA2	TAF13-3987-AT	-0.517773	1.06662e-07	negative
ACAA2	FAM175A-69798-AT	-0.500118	3.32122e-07	negative
ACAA2	FAM175A-69800-AT	0.500135	3.31755e-07	postive
ACAA2	HBS1L-77782-AP	0.508097	2.00358e-07	postive
ACAA2	HBS1L-77783-AP	-0.508097	2.00358e-07	negative
ACAA2	IREB2-32090-RI	-0.521772	8.17233e-08	negative
ACAA2	ZNF141-68344-AT	-0.548888	1.22277e-08	negative
ACAA2	ZNF141-68345-AT	0.548888	1.22276e-08	postive
ACAA2	PPP1CC-24498-AP	-0.508361	1.96985e-07	negative
ACAA2	PPP1CC-24497-AP	0.508361	1.96985e-07	postive
ACAA2	TWSG1-44599-AT	-0.522439	7.81423e-08	negative
ACAA2	TWSG1-44600-AT	0.522421	7.82416e-08	postive
ACAA2	EXOSC10-647-ES	-0.538055	2.66478e-08	negative
ACAA2	ZNF7-85657-AT	0.571043	2.27379e-09	postive
ACAA2	RUVBL1-66640-AT	0.50154	3.03794e-07	postive
ACAA2	RUVBL1-66639-AT	-0.501543	3.03744e-07	negative
ACTN1	FBXL12-47430-ES	-0.502958	2.7785e-07	negative
ACTN1	HHAT-9690-AP	0.51374	1.39043e-07	postive
ACTN1	ARRDC2-48388-AP	0.525702	6.26906e-08	postive
ACTN1	ARRDC2-48387-AP	-0.525858	6.203e-08	negative
ACTN1	AKT1-29569-AD	-0.588546	5.49712e-10	negative
AFF2	GSTM2-4061-AT	-0.519831	9.30376e-08	negative
AFF2	DMD-88774-ES	-0.516789	1.13825e-07	negative
AFF2	NGEF-58034-AT	-0.60359	1.5136e-10	negative
APOBEC3C	SLC39A9-28145-RI	-0.546335	1.47284e-08	negative
APOBEC3F	NEDD4L-45674-ES	-0.507521	2.07895e-07	negative
APOBEC3F	11-Sep-69616-AT	-0.500595	3.2235e-07	negative
APOBEC3F	LIMK1-80059-AP	-0.510535	1.71242e-07	negative
APOBEC3F	LIMK1-80060-AP	0.504385	2.53869e-07	postive
APOBEC3F	THRA-40838-AP	-0.50892	1.90033e-07	negative
APOBEC3F	TOM1L2-39512-ES	0.539522	2.40197e-08	postive
APOBEC3F	SMOX-58620-AP	0.507778	2.04497e-07	postive
APOBEC3F	SMOX-58619-AP	-0.502455	2.8681e-07	negative
APOBEC3F	EHD1-16712-AP	-0.50644	2.22757e-07	negative
APOBEC3F	SLC39A9-28145-RI	-0.525265	6.45798e-08	negative
APOBEC3F	TAB1-62302-AT	-0.593936	3.48955e-10	negative
APOBEC3F	TAB1-62303-AT	0.593936	3.48955e-10	postive
APOBEC3F	WLS-3364-ES	-0.50649	2.22048e-07	negative
APOBEC3F	PARD3-11211-ES	-0.519669	9.4048e-08	negative
APOBEC3F	TNNI1-9376-AT	-0.539826	2.35066e-08	negative
APOBEC3F	USHBP1-48249-AA	-0.513934	1.37292e-07	negative
BCLAF1	MRPL55-10073-RI	0.521833	8.1388e-08	postive
BCLAF1	ZNF675-48820-AT	0.530669	4.46285e-08	postive
BCLAF1	ZNF771-36106-AT	0.556788	6.8068e-09	postive
BCLAF1	BRWD1-60604-AT	0.52827	5.26237e-08	postive
BCLAF1	ASPHD1-35983-AT	0.549196	1.19549e-08	postive
BCLAF1	ASPHD1-35984-AT	-0.54786	1.31819e-08	negative
BCLAF1	CD37-50912-AT	-0.59929	2.20325e-10	negative
BCLAF1	CD37-50913-AT	0.599285	2.20432e-10	postive
BCLAF1	MCPH1-82575-AT	-0.524712	6.70439e-08	negative
BCLAF1	MCPH1-82574-AT	0.524724	6.69884e-08	postive
BCLAF1	C19orf70-46867-AT	-0.503635	2.66208e-07	negative
BCLAF1	C19orf70-46866-AT	0.503635	2.66208e-07	postive
BCLAF1	PCBP2-22047-AT	-0.535764	3.13116e-08	negative
BCLAF1	ZRSR2-88567-AT	0.620786	3.18331e-11	postive
BCLAF1	ZRSR2-88568-AT	-0.620786	3.18331e-11	negative
BCLAF1	SPI1-15728-AT	-0.643991	3.31816e-12	negative
BCLAF1	SAT1-88697-AT	0.53483	3.34273e-08	postive
BCLAF1	SAT1-88698-AT	-0.534834	3.34187e-08	negative
BCLAF1	TADA3-63179-AT	-0.551012	1.04614e-08	negative
BCLAF1	TADA3-63178-AT	0.550995	1.0475e-08	postive
BCLAF1	ABHD17A-46553-AP	0.516765	1.14003e-07	postive
BCLAF1	ABHD17A-46554-AP	-0.516765	1.14003e-07	negative
BCLAF1	SLC25A29-29249-AP	0.518764	9.98799e-08	postive
BCLAF1	SLC25A29-29250-AP	-0.518764	9.98799e-08	negative
BCLAF1	NFKBIB-49718-RI	0.565651	3.46376e-09	postive
BCLAF1	SDR39U1-27005-AP	0.584377	7.76826e-10	postive
BCLAF1	SDR39U1-27004-AP	-0.549068	1.20678e-08	negative
BCLAF1	RBMX-90221-AA	-0.543449	1.81427e-08	negative
BCLAF1	NAAA-69565-AT	-0.53228	3.99223e-08	negative
BCLAF1	ANKS3-33795-AT	-0.527134	5.68715e-08	negative
BCLAF1	ANKS3-33799-AT	0.526813	5.81287e-08	postive
BCLAF1	ZNF568-49431-AT	-0.60816	1.00926e-10	negative
BCLAF1	EVL-29243-AT	-0.601368	1.83892e-10	negative
BCLAF1	EVL-29244-AT	0.601368	1.83892e-10	postive
BCLAF1	HOMER3-48535-AP	-0.50632	2.24468e-07	negative
BCLAF1	DDX11-20959-AT	-0.570871	2.30492e-09	negative
BCLAF1	DDX11-20960-AT	0.570871	2.30492e-09	postive
BCLAF1	RBMX-90222-RI	0.505955	2.29755e-07	postive
BCLAF1	ZNF568-49433-AT	0.672475	1.56512e-13	postive
BCLAF1	TROAP-21555-RI	0.633372	9.56038e-12	postive
BCLAF1	GEMIN2-27356-ES	-0.5113	1.62966e-07	negative
BCLAF1	TFEB-76123-AT	-0.539661	2.37829e-08	negative
BCLAF1	PTCD2-72469-AD	-0.517619	1.07753e-07	negative
BCLAF1	CKLF-CMTM1-36738-AT	-0.5178	1.0647e-07	negative
BCLAF1	TCAIM-64358-AT	0.540918	2.17485e-08	postive
BCLAF1	TCAIM-64359-AT	-0.540918	2.17485e-08	negative
BCLAF1	ELK4-9560-AT	-0.527692	5.47481e-08	negative
BCLAF1	ELK4-9561-AT	0.527692	5.47481e-08	postive
BCLAF1	BCL11A-53658-AT	0.521778	8.16911e-08	postive
BCLAF1	RAB11B-47226-AT	-0.560285	5.22638e-09	negative
BCLAF1	RAB11B-47227-AT	0.560285	5.22638e-09	postive
BCLAF1	ECHDC2-3021-AT	0.550107	1.11825e-08	postive
BCLAF1	USE1-48234-AT	-0.563527	4.07997e-09	negative
BCLAF1	USE1-48235-AT	0.563528	4.07961e-09	postive
BCLAF1	CHURC1-27913-AA	-0.608358	9.91578e-11	negative
BCLAF1	MZF1-52487-AT	0.554064	8.34499e-09	postive
BCLAF1	MZF1-52488-AT	-0.554064	8.34499e-09	negative
BCLAF1	CHID1-13806-AT	0.523273	7.38829e-08	postive
BCLAF1	CHID1-13807-AT	-0.523273	7.38829e-08	negative
BCLAF1	TRPM1-29798-AT	-0.527638	5.4948e-08	negative
BCLAF1	ELOVL6-70354-RI	0.504319	2.54928e-07	postive
BCLAF1	KIAA1328-45285-AT	-0.524763	6.68097e-08	negative
BCLAF1	ZNF283-50245-AT	-0.511943	1.56306e-07	negative
BCLAF1	KIAA1328-45284-AT	0.593836	3.51925e-10	postive
BCLAF1	OSBPL1A-44899-AD	-0.5384	2.60067e-08	negative
BCLAF1	DUSP18-61794-AT	0.515392	1.24785e-07	postive
BCLAF1	SON-60436-AT	-0.624323	2.2826e-11	negative
BCLAF1	LCORL-68865-AT	0.553485	8.71198e-09	postive
BCLAF1	LCORL-68866-AT	-0.553485	8.71198e-09	negative
BCLAF1	ORC4-55522-AP	-0.535788	3.12589e-08	negative
BCLAF1	ORC4-55523-AP	0.535789	3.12573e-08	postive
BCLAF1	COMMD4-31844-AT	-0.604703	1.3722e-10	negative
BCLAF1	COMMD4-31843-AT	0.604702	1.37228e-10	postive
BCLAF1	PDE7A-83991-AT	-0.517519	1.08469e-07	negative
BCLAF1	NDUFS3-15783-AT	-0.552922	9.08388e-09	negative
BCLAF1	PLXNA4-81829-AT	-0.50648	2.22195e-07	negative
BCLAF1	WHSC1L1-83392-AT	0.608716	9.60341e-11	postive
BCLAF1	WHSC1L1-83393-AT	-0.608716	9.60341e-11	negative
BCLAF1	INPP5F-13276-RI	-0.551371	1.01887e-08	negative
BCLAF1	KIAA1328-45287-AT	-0.551	1.04711e-08	negative
BCLAF1	PSMF1-58475-AA	-0.517437	1.09054e-07	negative
BCLAF1	NUPL2-78960-AT	0.505849	2.31312e-07	postive
BCLAF1	NUPL2-78961-AT	-0.505849	2.31312e-07	negative
BCLAF1	GSTK1-82077-AT	-0.65668	8.86316e-13	negative
BCLAF1	GSTK1-82078-AT	0.65668	8.86316e-13	postive
BCLAF1	RPL30-84636-ES	0.551808	9.86486e-09	postive
BCLAF1	CKLF-CMTM1-36737-AT	0.57622	1.50717e-09	postive
BCLAF1	GUK1-10181-AP	0.506192	2.26312e-07	postive
BCLAF1	KIF1B-602-AT	-0.512202	1.537e-07	negative
BCLAF1	KIF1B-601-AT	0.512202	1.537e-07	postive
BCLAF1	SPTLC1-86830-AT	0.591552	4.27088e-10	postive
BCLAF1	SPTLC1-86829-AT	-0.59156	4.26785e-10	negative
BCLAF1	PCGF5-12510-AT	0.711134	1.38336e-15	postive
BCLAF1	PCGF5-12509-AT	-0.711134	1.3834e-15	negative
BCLAF1	NIN-27491-AT	-0.574534	1.72448e-09	negative
BCLAF1	UPP1-79633-AT	0.60298	1.59699e-10	postive
BCLAF1	UPP1-79634-AT	-0.60298	1.59699e-10	negative
BCLAF1	MRPL19-54156-AT	0.508651	1.93348e-07	postive
BCLAF1	FZD6-84795-AP	-0.546739	1.43034e-08	negative
BCLAF1	MPV17-52966-AT	-0.559473	5.55868e-09	negative
BCLAF1	KLHDC4-37951-AT	-0.553834	8.48876e-09	negative
BCLAF1	PLCH2-273-AT	0.516922	1.12832e-07	postive
BCLAF1	ZCCHC10-73326-AT	-0.723461	2.5932e-16	negative
BCLAF1	ZCCHC10-73327-AT	0.723451	2.5968e-16	postive
BCLAF1	ANTXR1-53844-AT	-0.522933	7.55934e-08	negative
BCLAF1	ANTXR1-53845-AT	0.525107	6.52721e-08	postive
BCLAF1	USE1-48238-RI	0.521152	8.51832e-08	postive
BCLAF1	ACOT8-59620-AT	0.627461	1.69335e-11	postive
BCLAF1	ACOT8-59621-AT	-0.627461	1.69335e-11	negative
BCLAF1	ANKDD1A-31137-AT	-0.558784	5.85618e-09	negative
BCLAF1	ANKDD1A-31138-AT	0.558784	5.85618e-09	postive
BCLAF1	PIP5K1C-46721-AT	-0.555486	7.50494e-09	negative
BCLAF1	NPHP3-66808-AT	0.693509	1.30957e-14	postive
BCLAF1	ARMC5-36260-RI	0.503247	2.72831e-07	postive
BCLAF1	APITD1-614-AT	0.508962	1.89527e-07	postive
BCLAF1	APITD1-613-AT	-0.508988	1.89206e-07	negative
BCLAF1	DIS3L2-57980-AT	-0.624701	2.20239e-11	negative
BCLAF1	ARHGAP28-44561-AT	-0.510747	1.68904e-07	negative
BCLAF1	PLCH2-272-AT	-0.522284	7.89598e-08	negative
BCLAF1	ZNF587B-52346-AT	0.60464	1.3798e-10	postive
BCLAF1	ARHGAP28-44559-AT	0.512029	1.55434e-07	postive
BCLAF1	SMIM7-48182-AT	0.548673	1.24216e-08	postive
BCLAF1	SLC35E4-61791-AT	-0.638102	5.99715e-12	negative
BCLAF1	SLC35E4-61792-AT	0.638102	5.99715e-12	postive
BCLAF1	SSH2-40062-AT	-0.546055	1.50306e-08	negative
BCLAF1	SON-60435-AT	0.538882	2.5134e-08	postive
BCLAF1	TEKT4-54479-AT	0.552655	9.26561e-09	postive
BCLAF1	TEKT4-54480-AT	-0.552655	9.26561e-09	negative
BCLAF1	PPIH-2100-AT	-0.559376	5.59988e-09	negative
BCLAF1	LEPROTL1-83273-AT	-0.537679	2.73664e-08	negative
BCLAF1	SSH2-40060-AT	0.519845	9.29535e-08	postive
BCLAF1	NIN-27492-AT	0.559987	5.34603e-09	postive
BCLAF1	PHC3-67600-AT	0.536622	2.94813e-08	postive
BCLAF1	ZNF124-10515-AT	0.516166	1.18595e-07	postive
BCLAF1	PPP2R5C-29320-AT	0.60122	1.86294e-10	postive
BCLAF1	ARL17B-42018-AT	-0.565724	3.44423e-09	negative
BCLAF1	SETD3-29214-AT	-0.542976	1.87704e-08	negative
BCLAF1	DCLK1-25623-AT	-0.633333	9.59685e-12	negative
BCLAF1	DCLK1-25624-AT	0.633342	9.58834e-12	postive
BCLAF1	ZNF738-48760-AT	0.503603	2.66746e-07	postive
BCLAF1	AGBL5-52924-AT	-0.50571	2.33378e-07	negative
BCLAF1	AGBL5-52925-AT	0.50571	2.33378e-07	postive
BCLAF1	SETD3-29213-AT	0.524389	6.85236e-08	postive
BCLAF1	SNX13-78880-AT	0.581314	9.98463e-10	postive
BCLAF1	PTPLA-10931-AT	-0.521287	8.44193e-08	negative
BCLAF1	PTPLA-10932-AT	0.521287	8.44193e-08	postive
BCLAF1	ZNF124-10516-AT	-0.516781	1.13884e-07	negative
BCLAF1	NDUFB2-82020-AT	-0.698048	7.45541e-15	negative
BCLAF1	THADA-53380-AT	0.577021	1.41332e-09	postive
BCLAF1	TAF13-3988-AT	0.530237	4.59763e-08	postive
BCLAF1	TAF13-3987-AT	-0.530236	4.59796e-08	negative
BCLAF1	NIT1-8555-AT	0.533119	3.76631e-08	postive
BCLAF1	NIT1-8556-AT	-0.533119	3.76641e-08	negative
BCLAF1	TMEM39B-1543-AT	0.50693	2.15905e-07	postive
BCLAF1	TMEM39B-1545-AT	-0.50693	2.15905e-07	negative
BCLAF1	DBP-50797-AT	-0.534821	3.34498e-08	negative
BCLAF1	TAF1D-18310-AT	0.541158	2.13787e-08	postive
BCLAF1	TAF1D-18309-AT	-0.541158	2.13787e-08	negative
BCLAF1	FAM175A-69798-AT	-0.565803	3.42308e-09	negative
BCLAF1	FAM175A-69800-AT	0.56579	3.42672e-09	postive
BCLAF1	SDCBP-83936-ES	0.526272	6.03121e-08	postive
BCLAF1	NDUFS2-8595-AT	0.636795	6.82793e-12	postive
BCLAF1	NDUFS2-8596-AT	-0.636795	6.82793e-12	negative
BCLAF1	NOP16-74647-AT	-0.551276	1.02603e-08	negative
BCLAF1	ECHDC2-3022-AT	-0.578371	1.26772e-09	negative
BCLAF1	ULK2-39775-AT	-0.596779	2.73643e-10	negative
BCLAF1	ULK2-39776-AT	0.596781	2.7361e-10	postive
BCLAF1	SLC35E2-222-AT	-0.551069	1.04181e-08	negative
BCLAF1	SLC35E2-223-AT	0.551056	1.04279e-08	postive
BCLAF1	FAM72A-9575-AP	-0.656855	8.69938e-13	negative
BCLAF1	FAM72A-9576-AP	0.656855	8.69938e-13	postive
BCLAF1	GSKIP-29199-AD	-0.598694	2.32007e-10	negative
BCLAF1	METTL5-55889-AT	0.536465	2.98077e-08	postive
BCLAF1	METTL5-55888-AT	-0.536465	2.98077e-08	negative
BCLAF1	CCDC144A-39439-AT	0.530314	4.57326e-08	postive
BCLAF1	CEP68-53777-AT	0.556882	6.75899e-09	postive
BCLAF1	CEP68-53779-AT	-0.556882	6.75899e-09	negative
BCLAF1	NAF1-71009-AT	0.574797	1.68865e-09	postive
BCLAF1	TTC14-67733-RI	-0.635455	7.7937e-12	negative
BCLAF1	CCL28-71946-AT	-0.68009	6.52817e-14	negative
BCLAF1	CCL28-71947-AT	0.68009	6.52817e-14	postive
BCLAF1	BOD1L1-68797-ES	-0.505829	2.31608e-07	negative
BCLAF1	ZNF655-80662-AT	-0.604847	1.35485e-10	negative
BCLAF1	ZNF655-80663-AT	0.604847	1.35485e-10	postive
BCLAF1	RBM25-28252-AT	0.508388	1.96649e-07	postive
BCLAF1	RBM25-28254-AT	-0.508388	1.96649e-07	negative
BCLAF1	RC3H2-87487-AT	-0.553566	8.65974e-09	negative
BCLAF1	PI4K2B-68959-AP	0.601632	1.79711e-10	postive
BCLAF1	ASTN2-87368-AT	-0.605243	1.30819e-10	negative
BCLAF1	ASTN2-87369-AT	0.605243	1.30819e-10	postive
BCLAF1	ZNF684-2008-AT	-0.558623	5.928e-09	negative
BCLAF1	ZNF684-2009-AT	0.558621	5.92888e-09	postive
BCLAF1	ARSK-72806-AT	0.558301	6.07412e-09	postive
BCLAF1	ARSK-72807-AT	-0.558301	6.07412e-09	negative
BCLAF1	USP15-22828-AT	-0.591306	4.36044e-10	negative
BCLAF1	USP15-22829-AT	0.591306	4.36044e-10	postive
BCLAF1	LSM14B-60039-AT	-0.507044	2.14329e-07	negative
BCLAF1	PPP2R5C-29315-AT	-0.663817	4.10159e-13	negative
BCLAF1	SZT2-2177-AT	-0.571151	2.25456e-09	negative
BCLAF1	NAF1-71008-AT	-0.579632	1.14478e-09	negative
BCLAF1	ANAPC7-24421-AT	0.596128	2.89363e-10	postive
BCLAF1	ANAPC7-24422-AT	-0.596128	2.89363e-10	negative
BCLAF1	6-Sep-89976-AA	-0.51067	1.69756e-07	negative
BCLAF1	MRPL35-54419-RI	0.532827	3.84354e-08	postive
BCLAF1	TXNL4A-46283-ES	0.508986	1.89233e-07	postive
BCLAF1	ZNF836-51413-AT	0.573503	1.87192e-09	postive
BCLAF1	ZNF836-51414-AT	-0.573503	1.87192e-09	negative
BCLAF1	JMJD1C-11889-AP	-0.609187	9.20608e-11	negative
BCLAF1	GANC-30140-AT	0.568759	2.72013e-09	postive
BCLAF1	PI4K2B-68958-AP	-0.584553	7.65653e-10	negative
BCLAF1	TSACC-8245-AP	-0.564853	3.68382e-09	negative
BCLAF1	ZNF148-66549-ES	-0.533375	3.69998e-08	negative
BCLAF1	JMJD1C-11888-AP	0.601875	1.75927e-10	postive
BCLAF1	CYB5RL-3129-AT	0.579527	1.15452e-09	postive
BCLAF1	CYB5RL-3128-AT	-0.579527	1.15452e-09	negative
BCLAF1	COQ6-28343-AT	0.533789	3.59474e-08	postive
BCLAF1	COQ6-28341-AT	-0.533777	3.59769e-08	negative
BCLAF1	HNMT-55469-AT	-0.50292	2.78517e-07	negative
BCLAF1	ZNF266-47344-RI	-0.512779	1.48037e-07	negative
BCLAF1	ORMDL1-56533-AP	0.52271	7.67339e-08	postive
BCLAF1	ORMDL1-56534-AP	-0.52271	7.67339e-08	negative
BCLAF1	ABHD12-58871-AT	-0.516525	1.15823e-07	negative
BCLAF1	ABHD12-58870-AT	0.516533	1.15759e-07	postive
BCLAF1	SLC2A11-61346-ES	0.516574	1.15448e-07	postive
BCLAF1	KCTD7-79880-AT	0.531022	4.35538e-08	postive
BCLAF1	KCTD7-79881-AT	-0.531022	4.35538e-08	negative
BCLAF1	ZNF44-47790-AT	0.535358	3.22164e-08	postive
BCLAF1	SCARB1-25155-AT	-0.55483	7.88151e-09	negative
BCLAF1	BUB3-13390-AA	0.533152	3.75757e-08	postive
BCLAF1	GTF2IRD2-80091-AT	0.519597	9.44996e-08	postive
BCLAF1	RUVBL1-66640-AT	0.502347	2.88766e-07	postive
BCLAF1	RUVBL1-66639-AT	-0.502338	2.88928e-07	negative
BCLAF1	FZD6-84796-AP	0.634677	8.4134e-12	postive
BCLAF1	ZNF333-48020-AT	0.579312	1.17482e-09	postive
BZW2	ZNF595-68342-AT	-0.523102	7.47388e-08	negative
C17orf85	BATF2-16723-AP	0.547234	1.37973e-08	postive
C17orf85	PRMT7-37220-AA	0.543986	1.74554e-08	postive
C17orf85	CD37-50910-AP	-0.511848	1.57272e-07	negative
C17orf85	CD37-50911-AP	0.511264	1.63349e-07	postive
C17orf85	MRPL55-10073-RI	0.649549	1.87539e-12	postive
C17orf85	CD37-50914-AA	0.515524	1.23707e-07	postive
C17orf85	POLM-79459-ES	0.559666	5.47802e-09	postive
C17orf85	BRWD1-60604-AT	0.544335	1.70223e-08	postive
C17orf85	ASPHD1-35983-AT	0.641604	4.22432e-12	postive
C17orf85	NUDT6-70526-AD	0.522096	7.9965e-08	postive
C17orf85	ASPHD1-35984-AT	-0.640437	4.74986e-12	negative
C17orf85	EXOSC9-70502-RI	0.553604	8.63536e-09	postive
C17orf85	PML-31634-RI	0.546176	1.48992e-08	postive
C17orf85	SERP2-25779-ME	-0.534829	3.34296e-08	negative
C17orf85	CD37-50912-AT	-0.642256	3.95556e-12	negative
C17orf85	CD37-50913-AT	0.642246	3.95933e-12	postive
C17orf85	RABGGTB-3512-AT	0.509723	1.80462e-07	postive
C17orf85	RABGGTB-3513-AT	-0.509723	1.80462e-07	negative
C17orf85	C19orf70-46867-AT	-0.541197	2.132e-08	negative
C17orf85	C19orf70-46866-AT	0.541197	2.132e-08	postive
C17orf85	CASP1-18517-AT	-0.503433	2.69634e-07	negative
C17orf85	PCBP2-22047-AT	-0.638913	5.53198e-12	negative
C17orf85	AKAP8L-48076-ES	0.56065	5.08363e-09	postive
C17orf85	EIF3M-14846-AT	-0.580486	1.06814e-09	negative
C17orf85	ISCU-24221-AT	-0.545378	1.57869e-08	negative
C17orf85	SAFB2-46848-AT	-0.540657	2.21565e-08	negative
C17orf85	SAFB2-46849-AT	0.540673	2.21318e-08	postive
C17orf85	WBSCR22-80001-AT	-0.610157	8.43756e-11	negative
C17orf85	SCN1B-49016-AT	-0.601471	1.82258e-10	negative
C17orf85	ZRSR2-88567-AT	0.53264	3.89364e-08	postive
C17orf85	ZRSR2-88568-AT	-0.53264	3.89364e-08	negative
C17orf85	SPI1-15728-AT	-0.612644	6.73878e-11	negative
C17orf85	ZNF720-36292-AD	0.522168	7.95813e-08	postive
C17orf85	SAT1-88697-AT	0.672662	1.5324e-13	postive
C17orf85	SAT1-88698-AT	-0.672654	1.53379e-13	negative
C17orf85	TADA3-63179-AT	-0.623895	2.37702e-11	negative
C17orf85	TADA3-63178-AT	0.623879	2.38046e-11	postive
C17orf85	SMPD4-55299-ES	0.551327	1.02217e-08	postive
C17orf85	ABCB9-24999-AT	0.532293	3.98854e-08	postive
C17orf85	SULT1A4-94113-AP	-0.518445	1.02016e-07	negative
C17orf85	ABHD17A-46553-AP	0.553755	8.5388e-09	postive
C17orf85	ABHD17A-46554-AP	-0.553755	8.5388e-09	negative
C17orf85	DDT-61358-AT	-0.551233	1.02925e-08	negative
C17orf85	PLSCR1-67158-AT	-0.562682	4.35315e-09	negative
C17orf85	NFX1-86102-AT	0.601625	1.7981e-10	postive
C17orf85	CGGBP1-65668-AA	0.634774	8.33343e-12	postive
C17orf85	SLC25A29-29249-AP	0.647369	2.34899e-12	postive
C17orf85	SLC25A29-29250-AP	-0.647369	2.34899e-12	negative
C17orf85	HSD17B7-8753-AT	-0.577529	1.35678e-09	negative
C17orf85	PGM2-69004-AT	-0.525898	6.18642e-08	negative
C17orf85	ATMIN-37747-AP	0.505441	2.37396e-07	postive
C17orf85	ABCB9-24998-AT	-0.559583	5.51243e-09	negative
C17orf85	DUSP28-58266-RI	0.508534	1.94809e-07	postive
C17orf85	CTTN-17403-ES	0.548758	1.23446e-08	postive
C17orf85	NDUFS7-46466-RI	0.53131	4.26965e-08	postive
C17orf85	IP6K2-64753-RI	0.623854	2.38616e-11	postive
C17orf85	MUM1-46452-AT	-0.58553	7.06337e-10	negative
C17orf85	MUM1-46451-AT	0.58553	7.06337e-10	postive
C17orf85	TSEN2-63428-AT	-0.604767	1.36436e-10	negative
C17orf85	TSEN2-63429-AT	0.604767	1.36436e-10	postive
C17orf85	SULT1A4-94111-AP	0.55963	5.49289e-09	postive
C17orf85	LRCH3-68324-ES	0.550771	1.06495e-08	postive
C17orf85	PSMG2-44701-AT	-0.551038	1.04413e-08	negative
C17orf85	VAMP2-39105-RI	0.627843	1.63265e-11	postive
C17orf85	SLC25A3-23856-AD	0.519454	9.53998e-08	postive
C17orf85	GSTK1-82082-RI	0.542092	1.99987e-08	postive
C17orf85	UBAP2-86130-AT	-0.500596	3.22322e-07	negative
C17orf85	FASTK-82335-RI	0.545427	1.57304e-08	postive
C17orf85	PTOV1-51097-RI	0.565963	3.38118e-09	postive
C17orf85	NUDT5-10769-RI	0.511738	1.58398e-07	postive
C17orf85	RHBDF1-32789-AT	-0.582775	8.86129e-10	negative
C17orf85	RHBDF1-32788-AT	0.582801	8.84256e-10	postive
C17orf85	SDR39U1-27005-AP	0.550954	1.05069e-08	postive
C17orf85	SDR39U1-27004-AP	-0.552514	9.36273e-09	negative
C17orf85	RBMX-90221-AA	-0.515188	1.26464e-07	negative
C17orf85	SSH3-17164-RI	0.532617	3.90005e-08	postive
C17orf85	AKR1A1-2695-AT	0.585363	7.16151e-10	postive
C17orf85	AKR1A1-2696-AT	-0.585363	7.16151e-10	negative
C17orf85	SMPD4-55298-ES	0.52685	5.79847e-08	postive
C17orf85	TMC6-43759-AD	0.506039	2.28535e-07	postive
C17orf85	MBD4-66717-AT	-0.695199	1.06304e-14	negative
C17orf85	MBD4-66718-AT	0.695199	1.06304e-14	postive
C17orf85	MRPL55-10081-RI	0.515358	1.2506e-07	postive
C17orf85	ENOSF1-44474-ES	0.60773	1.04883e-10	postive
C17orf85	STAT5A-41031-AT	-0.557549	6.4281e-09	negative
C17orf85	FASTK-97802-AA	0.579564	1.15112e-09	postive
C17orf85	POLA2-16807-AT	0.703888	3.55572e-15	postive
C17orf85	POLA2-16808-AT	-0.703888	3.55572e-15	negative
C17orf85	NUDT5-10767-AT	0.668107	2.55476e-13	postive
C17orf85	EVL-29243-AT	-0.696043	9.57393e-15	negative
C17orf85	EVL-29244-AT	0.696043	9.57393e-15	postive
C17orf85	DHDDS-1273-AT	-0.525404	6.39706e-08	negative
C17orf85	EP400NL-25241-AT	-0.507303	2.10813e-07	negative
C17orf85	GTF3C5-88004-AT	-0.698537	7.01157e-15	negative
C17orf85	GTF3C5-88005-AT	0.698537	7.01157e-15	postive
C17orf85	NARFL-32979-AP	0.501625	3.02179e-07	postive
C17orf85	MRPL55-10072-RI	0.504128	2.58029e-07	postive
C17orf85	MGEA5-12916-AT	-0.520944	8.63809e-08	negative
C17orf85	HOMER3-48535-AP	-0.589604	5.03157e-10	negative
C17orf85	DDX11-20959-AT	-0.617018	4.5162e-11	negative
C17orf85	DDX11-20960-AT	0.617018	4.5162e-11	postive
C17orf85	RANBP1-61140-RI	0.546623	1.44237e-08	postive
C17orf85	SRSF3-75983-AT	-0.648526	2.08492e-12	negative
C17orf85	SRSF3-75984-AT	0.64851	2.08838e-12	postive
C17orf85	SORD-30378-AT	-0.594355	3.36727e-10	negative
C17orf85	CHCHD7-83901-AT	-0.516187	1.18428e-07	negative
C17orf85	ACP2-15679-AT	-0.526441	5.96196e-08	negative
C17orf85	GUSB-79853-AT	-0.58428	7.83085e-10	negative
C17orf85	BSDC1-1591-RI	0.563778	4.00188e-09	postive
C17orf85	TIMM17B-89019-ES	0.582568	9.01281e-10	postive
C17orf85	CHCHD7-83899-AP	-0.563662	4.03783e-09	negative
C17orf85	RBMX-90222-RI	0.634923	8.21226e-12	postive
C17orf85	NAA38-81579-RI	0.509235	1.86222e-07	postive
C17orf85	PPM1K-69885-AT	-0.540742	2.20229e-08	negative
C17orf85	MARS-22600-RI	0.6142	5.84867e-11	postive
C17orf85	ABLIM3-74015-AP	0.505749	2.32799e-07	postive
C17orf85	TROAP-21555-RI	0.620383	3.3053e-11	postive
C17orf85	IRF7-13707-RI	0.54863	1.24614e-08	postive
C17orf85	FHIT-65491-AT	-0.519514	9.50243e-08	negative
C17orf85	C9orf89-86899-RI	0.530829	4.41374e-08	postive
C17orf85	CDCA3-19983-AT	-0.628862	1.48044e-11	negative
C17orf85	CDCA3-19984-AT	0.628862	1.48044e-11	postive
C17orf85	DTX3-22658-RI	0.579264	1.1794e-09	postive
C17orf85	NUDT5-10768-AT	-0.692005	1.57465e-14	negative
C17orf85	WASH4P-32778-RI	0.518171	1.03883e-07	postive
C17orf85	COG5-81337-AT	-0.533154	3.75717e-08	negative
C17orf85	HHLA3-3401-AT	-0.520998	8.60651e-08	negative
C17orf85	UHRF1BP1-75791-AT	0.533165	3.75442e-08	postive
C17orf85	UHRF1BP1-75792-AT	-0.533165	3.7544e-08	negative
C17orf85	CENPT-37127-AT	0.585567	7.04159e-10	postive
C17orf85	CENPT-37126-AT	-0.585552	7.05077e-10	negative
C17orf85	TNFRSF1A-19829-AT	0.522318	7.87823e-08	postive
C17orf85	TNFRSF1A-19827-AT	-0.522318	7.87823e-08	negative
C17orf85	LAS1L-89320-AD	0.541396	2.10182e-08	postive
C17orf85	STX18-68685-AT	0.506009	2.28963e-07	postive
C17orf85	STX18-68684-AT	-0.505996	2.29155e-07	negative
C17orf85	STX10-47925-RI	0.50849	1.95358e-07	postive
C17orf85	HP1BP3-940-AT	-0.523688	7.18442e-08	negative
C17orf85	UBE2G2-60831-ES	0.551563	1.00452e-08	postive
C17orf85	NAGK-53917-AA	0.540567	2.22988e-08	postive
C17orf85	ZNF706-84735-AP	-0.592515	3.93701e-10	negative
C17orf85	THAP6-69531-AT	0.567804	2.93053e-09	postive
C17orf85	ATG4B-58398-AD	0.554799	7.90027e-09	postive
C17orf85	FOXJ3-2065-AP	0.581145	1.01231e-09	postive
C17orf85	TMUB2-41786-AT	-0.593871	3.50898e-10	negative
C17orf85	TMUB2-41787-AT	0.593871	3.50898e-10	postive
C17orf85	VRK3-51146-AT	0.51525	1.25954e-07	postive
C17orf85	SLC18B1-77750-AT	-0.600364	2.00714e-10	negative
C17orf85	CIRBP-46432-RI	0.530156	4.62328e-08	postive
C17orf85	LENG8-51898-RI	0.589007	5.28945e-10	postive
C17orf85	LEF1-70290-AT	-0.611532	7.45305e-11	negative
C17orf85	PIN1-47441-AT	-0.573496	1.87291e-09	negative
C17orf85	GRIPAP1-89050-AT	-0.613558	6.20112e-11	negative
C17orf85	GRIPAP1-89051-AT	0.613518	6.22383e-11	postive
C17orf85	SRSF5-28158-AA	0.594737	3.25942e-10	postive
C17orf85	TEAD1-14434-AP	0.511606	1.59769e-07	postive
C17orf85	NUDT16-66793-RI	0.530611	4.48063e-08	postive
C17orf85	PMPCA-88165-AT	-0.64245	3.8788e-12	negative
C17orf85	RANBP1-61138-RI	0.543299	1.83404e-08	postive
C17orf85	PABPN1-26731-RI	0.701557	4.78796e-15	postive
C17orf85	MEF2BNB-48604-ES	0.551362	1.01954e-08	postive
C17orf85	RAB11B-47226-AT	-0.634696	8.39778e-12	negative
C17orf85	RAB11B-47227-AT	0.634696	8.39778e-12	postive
C17orf85	ECHDC2-3021-AT	0.704827	3.15102e-15	postive
C17orf85	USE1-48234-AT	-0.57497	1.66556e-09	negative
C17orf85	USE1-48235-AT	0.574955	1.66758e-09	postive
C17orf85	FASTK-82333-RI	0.519889	9.26762e-08	postive
C17orf85	C8orf59-84332-AT	-0.55579	7.33575e-09	negative
C17orf85	SERP1-67273-AT	-0.607516	1.06897e-10	negative
C17orf85	PHF12-40026-RI	0.515872	1.20911e-07	postive
C17orf85	UBE2I-33056-AT	-0.616678	4.65985e-11	negative
C17orf85	SLC25A36-67047-AT	0.5145	1.32305e-07	postive
C17orf85	SLC25A36-67048-AT	-0.5145	1.32305e-07	negative
C17orf85	RBM5-64960-RI	0.552059	9.68379e-09	postive
C17orf85	LUC7L-32848-ES	0.515261	1.25861e-07	postive
C17orf85	NPLOC4-44132-AT	-0.640837	4.56322e-12	negative
C17orf85	CHTOP-7750-RI	0.520058	9.164e-08	postive
C17orf85	TGOLN2-54192-AT	-0.543483	1.80988e-08	negative
C17orf85	SCP2-3045-ES	-0.551872	9.81817e-09	negative
C17orf85	SON-60436-AT	-0.592658	3.88968e-10	negative
C17orf85	CBR4-71137-AT	-0.589232	5.19049e-10	negative
C17orf85	SRSF2-43663-RI	0.575229	1.63153e-09	postive
C17orf85	COMMD4-31844-AT	-0.547937	1.31076e-08	negative
C17orf85	COMMD4-31843-AT	0.54794	1.3105e-08	postive
C17orf85	PDE7A-83991-AT	-0.621261	3.04513e-11	negative
C17orf85	NDUFS3-15783-AT	-0.565643	3.46592e-09	negative
C17orf85	ACAD9-66665-AT	-0.509754	1.80093e-07	negative
C17orf85	TOP3B-61267-RI	0.535395	3.2131e-08	postive
C17orf85	PLXNA4-81829-AT	-0.535068	3.28757e-08	negative
C17orf85	PRICKLE3-89098-AT	0.644514	3.1461e-12	postive
C17orf85	PRICKLE3-89099-AT	-0.644514	3.1461e-12	negative
C17orf85	WHSC1L1-83392-AT	0.575421	1.60665e-09	postive
C17orf85	WHSC1L1-83393-AT	-0.575421	1.60665e-09	negative
C17orf85	C20orf96-58437-AT	0.521279	8.4464e-08	postive
C17orf85	C20orf96-58438-AT	-0.521279	8.4464e-08	negative
C17orf85	MITD1-54690-AT	0.563719	4.02007e-09	postive
C17orf85	MITD1-54691-AT	-0.563719	4.02007e-09	negative
C17orf85	ZFPL1-16751-AD	0.50303	2.76593e-07	postive
C17orf85	MTFR1L-1197-AP	0.500898	3.16291e-07	postive
C17orf85	IMMT-54403-AT	-0.534851	3.33794e-08	negative
C17orf85	RPAIN-38677-AT	-0.572784	1.9817e-09	negative
C17orf85	RPAIN-38678-AT	0.572784	1.9817e-09	postive
C17orf85	AKT2-49873-AT	-0.576403	1.48519e-09	negative
C17orf85	GSTK1-82077-AT	-0.638681	5.66163e-12	negative
C17orf85	GSTK1-82078-AT	0.638681	5.66163e-12	postive
C17orf85	GUK1-10181-AP	0.554623	8.00452e-09	postive
C17orf85	TRMU-62707-AT	-0.592609	3.90582e-10	negative
C17orf85	SGSM3-62346-RI	0.602168	1.71482e-10	postive
C17orf85	TMEM138-16187-AT	0.608825	9.50974e-11	postive
C17orf85	TMEM138-16186-AT	-0.608811	9.52178e-11	negative
C17orf85	SRSF5-28155-AT	-0.56536	3.54262e-09	negative
C17orf85	SRSF5-28157-AT	0.56536	3.54262e-09	postive
C17orf85	PCGF5-12510-AT	0.57786	1.32105e-09	postive
C17orf85	PCGF5-12509-AT	-0.577857	1.32132e-09	negative
C17orf85	SCPEP1-94617-ES	0.533808	3.58993e-08	postive
C17orf85	UPP1-79633-AT	0.578235	1.28172e-09	postive
C17orf85	UPP1-79634-AT	-0.578235	1.28172e-09	negative
C17orf85	DIS3L2-57985-RI	0.539545	2.39792e-08	postive
C17orf85	C9orf89-86903-RI	0.583931	8.05906e-10	postive
C17orf85	INO80E-36002-AT	-0.501222	3.0993e-07	negative
C17orf85	MPV17-52966-AT	-0.534041	3.53207e-08	negative
C17orf85	TMEM44-68156-AT	0.508509	1.95121e-07	postive
C17orf85	TMEM44-68159-AT	-0.508509	1.95121e-07	negative
C17orf85	ZNF580-52122-AP	-0.504105	2.58413e-07	negative
C17orf85	ZNF264-52205-AT	0.503064	2.75986e-07	postive
C17orf85	AKAP17A-88391-AT	0.570268	2.41678e-09	postive
C17orf85	AKAP17A-88392-AT	-0.570287	2.41324e-09	negative
C17orf85	CIRBP-46426-RI	0.605283	1.30358e-10	postive
C17orf85	ZCCHC10-73326-AT	-0.549749	1.148e-08	negative
C17orf85	ZCCHC10-73327-AT	0.549745	1.14838e-08	postive
C17orf85	GUK1-10178-AP	-0.570579	2.35845e-09	negative
C17orf85	PET100-47118-AT	-0.595415	3.0758e-10	negative
C17orf85	CNOT10-63820-AT	-0.574662	1.70699e-09	negative
C17orf85	USE1-48238-RI	0.53605	3.06889e-08	postive
C17orf85	ZNF580-52121-AP	0.522745	7.65523e-08	postive
C17orf85	ACOT8-59620-AT	0.580172	1.09574e-09	postive
C17orf85	ACOT8-59621-AT	-0.580172	1.09574e-09	negative
C17orf85	ZNF330-70665-AT	-0.61035	8.2924e-11	negative
C17orf85	PTOV1-51096-RI	0.601433	1.82863e-10	postive
C17orf85	PIP5K1C-46721-AT	-0.591525	4.28064e-10	negative
C17orf85	NPHP3-66808-AT	0.591732	4.20635e-10	postive
C17orf85	COX4I1-156373-AA	0.551558	1.00487e-08	postive
C17orf85	RAE1-59891-AT	-0.590211	4.78158e-10	negative
C17orf85	DIS3L2-57980-AT	-0.568739	2.72445e-09	negative
C17orf85	SRSF2-43665-AD	0.500368	3.26972e-07	postive
C17orf85	EIF2B1-25097-AT	-0.574837	1.68334e-09	negative
C17orf85	EIF2B1-25098-AT	0.574884	1.677e-09	postive
C17orf85	TEKT4-54479-AT	0.520426	8.94219e-08	postive
C17orf85	TEKT4-54480-AT	-0.520426	8.94219e-08	negative
C17orf85	PPIH-2100-AT	-0.592229	4.03346e-10	negative
C17orf85	CCDC92-25122-RI	0.50958	1.82128e-07	postive
C17orf85	C8orf46-84018-AT	-0.579254	1.18041e-09	negative
C17orf85	ARL17B-42018-AT	-0.616269	4.83882e-11	negative
C17orf85	PIGL-39427-AT	-0.576001	1.53376e-09	negative
C17orf85	SF3B1-56675-AT	0.558063	6.18409e-09	postive
C17orf85	SF3B1-56677-AT	-0.558063	6.18409e-09	negative
C17orf85	ORMDL1-56536-AT	-0.607218	1.0978e-10	negative
C17orf85	MYL6-22376-AT	-0.531546	4.20042e-08	negative
C17orf85	ZNF738-48760-AT	0.657697	7.95141e-13	postive
C17orf85	MTCH1-75998-AT	-0.615553	5.16757e-11	negative
C17orf85	SP140L-57889-RI	0.547668	1.33681e-08	postive
C17orf85	C11orf73-18185-RI	0.517662	1.07444e-07	postive
C17orf85	RHBDF1-124991-AD	0.506888	2.16478e-07	postive
C17orf85	B9D1-39715-RI	0.524777	6.67468e-08	postive
C17orf85	NPIPA5-34149-AD	0.574686	1.70368e-09	postive
C17orf85	SNX13-78880-AT	0.606897	1.1296e-10	postive
C17orf85	CCDC92-25120-AP	0.58125	1.00369e-09	postive
C17orf85	CCDC92-25121-AP	-0.58125	1.00369e-09	negative
C17orf85	INPPL1-17588-AP	0.511065	1.65467e-07	postive
C17orf85	INO80C-45172-AT	0.548271	1.27923e-08	postive
C17orf85	INO80C-45173-AT	-0.548405	1.26679e-08	negative
C17orf85	AIMP2-97375-ES	0.530574	4.49204e-08	postive
C17orf85	NDUFB2-82020-AT	-0.5064	2.23334e-07	negative
C17orf85	NIT1-8555-AT	0.562483	4.41994e-09	postive
C17orf85	NIT1-8556-AT	-0.562481	4.4204e-09	negative
C17orf85	TMEM39B-1543-AT	0.579185	1.18703e-09	postive
C17orf85	TMEM39B-1545-AT	-0.579185	1.18703e-09	negative
C17orf85	GBA2-86287-RI	0.507531	2.0775e-07	postive
C17orf85	RBM5-64955-AT	0.625533	2.03519e-11	postive
C17orf85	RBM5-64957-AT	-0.625533	2.03519e-11	negative
C17orf85	TAF1D-18310-AT	0.601863	1.76107e-10	postive
C17orf85	TAF1D-18309-AT	-0.601863	1.76107e-10	negative
C17orf85	NDUFS2-8595-AT	0.513492	1.41312e-07	postive
C17orf85	NDUFS2-8596-AT	-0.513492	1.41312e-07	negative
C17orf85	ITFG2-19717-AD	0.59083	4.53891e-10	postive
C17orf85	NOP16-74647-AT	-0.564451	3.80003e-09	negative
C17orf85	GABARAPL1-20353-AT	-0.554248	8.23134e-09	negative
C17orf85	ECHDC2-3022-AT	-0.659915	6.26643e-13	negative
C17orf85	SLC35E2-222-AT	-0.513308	1.43016e-07	negative
C17orf85	SLC35E2-223-AT	0.513299	1.431e-07	postive
C17orf85	COX4I1-156376-ES	0.51332	1.42906e-07	postive
C17orf85	SEC61A2-10760-AT	-0.541148	2.13934e-08	negative
C17orf85	METTL5-55889-AT	0.616453	4.75756e-11	postive
C17orf85	METTL5-55888-AT	-0.616453	4.75756e-11	negative
C17orf85	MRPL20-165-AT	-0.538187	2.6402e-08	negative
C17orf85	FOXJ2-20172-AT	-0.502287	2.89849e-07	negative
C17orf85	AKR1C2-10650-AT	0.527581	5.51612e-08	postive
C17orf85	TMEM138-16188-RI	0.537856	2.70254e-08	postive
C17orf85	AKR1C2-10651-AT	-0.533422	3.68784e-08	negative
C17orf85	PXK-65435-AT	-0.579666	1.14164e-09	negative
C17orf85	PXK-65436-AT	0.579641	1.14394e-09	postive
C17orf85	CCL28-71946-AT	-0.54691	1.41258e-08	negative
C17orf85	CCL28-71947-AT	0.54691	1.41258e-08	postive
C17orf85	NXF1-16435-RI	0.579618	1.14604e-09	postive
C17orf85	RPL27A-14253-AT	-0.516897	1.13014e-07	negative
C17orf85	ZNF655-80662-AT	-0.527094	5.70254e-08	negative
C17orf85	ZNF655-80663-AT	0.527094	5.70254e-08	postive
C17orf85	RBM25-28252-AT	0.654078	1.16781e-12	postive
C17orf85	RBM25-28254-AT	-0.654078	1.16781e-12	negative
C17orf85	ASTN2-87368-AT	-0.502521	2.85615e-07	negative
C17orf85	ASTN2-87369-AT	0.502521	2.85615e-07	postive
C17orf85	LSM14B-60039-AT	-0.544466	1.68616e-08	negative
C17orf85	C3orf17-66135-AT	-0.534471	3.42774e-08	negative
C17orf85	OGFOD2-25010-ES	0.521289	8.44077e-08	postive
C17orf85	ZADH2-45824-AP	0.508923	1.9e-07	postive
C17orf85	ZADH2-45825-AP	-0.508932	1.89891e-07	negative
C17orf85	TXNL4A-46283-ES	0.547955	1.30911e-08	postive
C17orf85	KLF6-10630-AT	-0.526379	5.98722e-08	negative
C17orf85	ITGB1BP1-52616-RI	0.537883	2.69739e-08	postive
C17orf85	PSTPIP1-31962-AT	-0.576967	1.41941e-09	negative
C17orf85	TSACC-8245-AP	-0.505058	2.43256e-07	negative
C17orf85	PSTPIP1-31964-AT	0.576329	1.49399e-09	postive
C17orf85	ORMDL1-56533-AP	0.500027	3.34006e-07	postive
C17orf85	ORMDL1-56534-AP	-0.500027	3.34006e-07	negative
C17orf85	HOMER3-48534-AP	0.578765	1.22797e-09	postive
C17orf85	RABEPK-87552-AT	0.555634	7.42242e-09	postive
C17orf85	RABEPK-87551-AT	-0.555634	7.42242e-09	negative
C17orf85	SCARB1-25155-AT	-0.575411	1.60798e-09	negative
C17orf85	GET4-78551-AP	-0.509478	1.8333e-07	negative
C17orf85	GET4-78552-AP	0.509473	1.83393e-07	postive
C17orf85	ZNF333-48020-AT	0.54249	1.94365e-08	postive
CCDC86	ARFGAP1-60109-ES	-0.534344	3.45822e-08	negative
CCDC86	DRG2-39549-RI	-0.508923	1.90004e-07	negative
CDC40	ZNF771-36106-AT	0.511967	1.5607e-07	postive
CDC40	IDS-90291-AT	0.501113	3.12047e-07	postive
CDC40	CD37-50912-AT	-0.543708	1.78077e-08	negative
CDC40	CD37-50913-AT	0.543686	1.78363e-08	postive
CDC40	ZRSR2-88567-AT	0.560074	5.31078e-09	postive
CDC40	ZRSR2-88568-AT	-0.560074	5.31078e-09	negative
CDC40	SPI1-15728-AT	-0.641382	4.31958e-12	negative
CDC40	IDS-90292-AT	-0.517668	1.07403e-07	negative
CDC40	EIF4E2-57999-AT	0.500164	3.31158e-07	postive
CDC40	YJEFN3-48655-AT	0.53142	4.23707e-08	postive
CDC40	EVL-29243-AT	-0.514896	1.28915e-07	negative
CDC40	EVL-29244-AT	0.514896	1.28915e-07	postive
CDC40	DDX11-20959-AT	-0.541318	2.11361e-08	negative
CDC40	DDX11-20960-AT	0.541318	2.11361e-08	postive
CDC40	STAG2-90030-AP	0.506677	2.19421e-07	postive
CDC40	FHIT-65491-AT	-0.53984	2.34832e-08	negative
CDC40	GEMIN2-27356-ES	-0.503468	2.6904e-07	negative
CDC40	PTCD2-72469-AD	-0.511961	1.56122e-07	negative
CDC40	CKLF-CMTM1-36738-AT	-0.566406	3.26694e-09	negative
CDC40	VPS54-53761-AP	-0.503989	2.60321e-07	negative
CDC40	EIF4E2-58000-AT	-0.565917	3.39311e-09	negative
CDC40	RAB11B-47226-AT	-0.520416	8.94779e-08	negative
CDC40	RAB11B-47227-AT	0.520416	8.94779e-08	postive
CDC40	MZF1-52487-AT	0.548077	1.29752e-08	postive
CDC40	MZF1-52488-AT	-0.548077	1.29752e-08	negative
CDC40	COA1-79335-AT	0.50255	2.85097e-07	postive
CDC40	ELOVL6-70354-RI	0.545662	1.5465e-08	postive
CDC40	KIAA1328-45285-AT	-0.565589	3.48033e-09	negative
CDC40	MRPS16-12135-AT	0.524755	6.68481e-08	postive
CDC40	MRPS16-12136-AT	-0.524755	6.68481e-08	negative
CDC40	KIAA1328-45284-AT	0.638307	5.87633e-12	postive
CDC40	KLHDC4-37949-AT	0.564225	3.86668e-09	postive
CDC40	DUSP18-61794-AT	0.522617	7.72155e-08	postive
CDC40	LCORL-68865-AT	0.555709	7.38064e-09	postive
CDC40	LCORL-68866-AT	-0.555709	7.38064e-09	negative
CDC40	ORC4-55522-AP	-0.543391	1.82189e-08	negative
CDC40	ORC4-55523-AP	0.543388	1.82229e-08	postive
CDC40	COMMD4-31844-AT	-0.563288	4.15532e-09	negative
CDC40	COMMD4-31843-AT	0.563278	4.15854e-09	postive
CDC40	MYO19-40489-ES	-0.50471	2.48683e-07	negative
CDC40	CHFR-25311-AT	-0.511147	1.64593e-07	negative
CDC40	CHFR-25312-AT	0.511175	1.64296e-07	postive
CDC40	WHSC1L1-83392-AT	0.560154	5.27893e-09	postive
CDC40	WHSC1L1-83393-AT	-0.560154	5.27893e-09	negative
CDC40	INPP5F-13276-RI	-0.599671	2.13177e-10	negative
CDC40	KIAA1328-45287-AT	-0.561343	4.82214e-09	negative
CDC40	GSTK1-82077-AT	-0.612425	6.87399e-11	negative
CDC40	GSTK1-82078-AT	0.612425	6.87399e-11	postive
CDC40	RPL30-84636-ES	0.643974	3.32388e-12	postive
CDC40	CKLF-CMTM1-36737-AT	0.621806	2.89354e-11	postive
CDC40	SPTLC1-86830-AT	0.519899	9.2616e-08	postive
CDC40	SPTLC1-86829-AT	-0.519912	9.25349e-08	negative
CDC40	PCGF5-12510-AT	0.607339	1.08601e-10	postive
CDC40	PCGF5-12509-AT	-0.607339	1.08603e-10	negative
CDC40	NIN-27491-AT	-0.505902	2.30542e-07	negative
CDC40	UPP1-79633-AT	0.566459	3.25367e-09	postive
CDC40	UPP1-79634-AT	-0.566459	3.25367e-09	negative
CDC40	FZD6-84795-AP	-0.542354	1.96262e-08	negative
CDC40	MPV17-52966-AT	-0.540365	2.26223e-08	negative
CDC40	KLHDC4-37951-AT	-0.527869	5.40877e-08	negative
CDC40	ZCCHC10-73326-AT	-0.685079	3.62882e-14	negative
CDC40	ZCCHC10-73327-AT	0.685076	3.62996e-14	postive
CDC40	ACOT8-59620-AT	0.534302	3.46847e-08	postive
CDC40	ACOT8-59621-AT	-0.534302	3.46847e-08	negative
CDC40	NPHP3-66808-AT	0.56864	2.74543e-09	postive
CDC40	DIS3L2-57980-AT	-0.560535	5.12819e-09	negative
CDC40	ZNF587B-52346-AT	0.643355	3.53913e-12	postive
CDC40	CCPG1-30726-RI	-0.506623	2.20179e-07	negative
CDC40	SMIM7-48182-AT	0.554283	8.21006e-09	postive
CDC40	SLC35E4-61791-AT	-0.630758	1.23287e-11	negative
CDC40	SLC35E4-61792-AT	0.630758	1.23287e-11	postive
CDC40	TEKT4-54479-AT	0.52447	6.81509e-08	postive
CDC40	TEKT4-54480-AT	-0.52447	6.81509e-08	negative
CDC40	PPIH-2100-AT	-0.508128	1.99954e-07	negative
CDC40	C11orf57-18723-RI	-0.516599	1.15256e-07	negative
CDC40	PHC3-67600-AT	0.547329	1.37015e-08	postive
CDC40	ZNF124-10515-AT	0.527523	5.53824e-08	postive
CDC40	PPP2R5C-29320-AT	0.553065	8.98833e-09	postive
CDC40	DCLK1-25623-AT	-0.744034	1.28528e-17	negative
CDC40	DCLK1-25624-AT	0.744052	1.28164e-17	postive
CDC40	AGBL5-52924-AT	-0.553617	8.62707e-09	negative
CDC40	AGBL5-52925-AT	0.553617	8.62707e-09	postive
CDC40	TCAIM-64361-ES	-0.519412	9.56684e-08	negative
CDC40	POLH-76308-AT	-0.511308	1.62883e-07	negative
CDC40	POLH-76307-AT	0.511308	1.62887e-07	postive
CDC40	ZNF124-10516-AT	-0.543445	1.8148e-08	negative
CDC40	TRAF4-39973-AT	-0.514519	1.32136e-07	negative
CDC40	TRAF4-39972-AT	0.514506	1.32253e-07	postive
CDC40	NDUFB2-82020-AT	-0.703144	3.91113e-15	negative
CDC40	THADA-53380-AT	0.526374	5.98915e-08	postive
CDC40	TAF13-3988-AT	0.581254	1.00337e-09	postive
CDC40	TAF13-3987-AT	-0.581259	1.00294e-09	negative
CDC40	DBP-50797-AT	-0.54856	1.25249e-08	negative
CDC40	TAF1D-18310-AT	0.596461	2.81226e-10	postive
CDC40	TAF1D-18309-AT	-0.596461	2.81226e-10	negative
CDC40	FAM175A-69798-AT	-0.54139	2.10273e-08	negative
CDC40	FAM175A-69800-AT	0.541386	2.10331e-08	postive
CDC40	NDUFS2-8595-AT	0.526735	5.84411e-08	postive
CDC40	NDUFS2-8596-AT	-0.526735	5.84411e-08	negative
CDC40	ECHDC2-3022-AT	-0.521328	8.41904e-08	negative
CDC40	ULK2-39775-AT	-0.619788	3.49405e-11	negative
CDC40	ULK2-39776-AT	0.619783	3.49563e-11	postive
CDC40	SLC35E2-222-AT	-0.550349	1.09854e-08	negative
CDC40	SLC35E2-223-AT	0.550338	1.09941e-08	postive
CDC40	FAM72A-9575-AP	-0.59412	3.43536e-10	negative
CDC40	FAM72A-9576-AP	0.59412	3.43536e-10	postive
CDC40	SZT2-2176-AT	0.508451	1.95858e-07	postive
CDC40	GSKIP-29199-AD	-0.577936	1.31302e-09	negative
CDC40	METTL5-55889-AT	0.506291	2.24888e-07	postive
CDC40	METTL5-55888-AT	-0.506291	2.24888e-07	negative
CDC40	CCDC144A-39439-AT	0.610616	8.09567e-11	postive
CDC40	NAF1-71009-AT	0.548249	1.28124e-08	postive
CDC40	ZNF69-47758-AT	-0.53651	2.97138e-08	negative
CDC40	ZNF69-47757-AT	0.53651	2.97138e-08	postive
CDC40	TTC14-67733-RI	-0.612823	6.62985e-11	negative
CDC40	CCL28-71946-AT	-0.688532	2.40012e-14	negative
CDC40	CCL28-71947-AT	0.688532	2.40012e-14	postive
CDC40	CAPS2-23446-AT	0.501733	3.00132e-07	postive
CDC40	SLC16A5-43352-AT	-0.546915	1.41207e-08	negative
CDC40	SLC16A5-43351-AT	0.546906	1.41301e-08	postive
CDC40	BOD1L1-68797-ES	-0.502508	2.85843e-07	negative
CDC40	RBM25-28252-AT	0.507155	2.12818e-07	postive
CDC40	RBM25-28254-AT	-0.507155	2.12818e-07	negative
CDC40	RC3H2-87487-AT	-0.522816	7.61892e-08	negative
CDC40	PI4K2B-68959-AP	0.62613	1.92279e-11	postive
CDC40	ASTN2-87368-AT	-0.564151	3.88878e-09	negative
CDC40	ASTN2-87369-AT	0.564151	3.88878e-09	postive
CDC40	BMP2K-69644-AT	-0.507316	2.10636e-07	negative
CDC40	BMP2K-69645-AT	0.507316	2.10636e-07	postive
CDC40	ACAD10-24534-AT	-0.506	2.29099e-07	negative
CDC40	DIDO1-60091-AT	-0.527012	5.73459e-08	negative
CDC40	SAMD4B-49801-AT	-0.504968	2.44642e-07	negative
CDC40	SAMD4B-49802-AT	0.504959	2.44792e-07	postive
CDC40	PPP2R5C-29315-AT	-0.536926	2.88561e-08	negative
CDC40	MRS2-75507-AT	-0.518524	1.01482e-07	negative
CDC40	MRS2-75506-AT	0.518524	1.01482e-07	postive
CDC40	SZT2-2177-AT	-0.58629	6.63285e-10	negative
CDC40	NAF1-71008-AT	-0.550412	1.09344e-08	negative
CDC40	MRPL35-54419-RI	0.518531	1.01438e-07	postive
CDC40	IREB2-32090-RI	-0.530583	4.48919e-08	negative
CDC40	ZNF836-51413-AT	0.598559	2.34716e-10	postive
CDC40	ZNF836-51414-AT	-0.598559	2.34716e-10	negative
CDC40	JMJD1C-11889-AP	-0.614191	5.85322e-11	negative
CDC40	ZNF141-68344-AT	-0.531456	4.2268e-08	negative
CDC40	ZNF141-68345-AT	0.531446	4.22951e-08	postive
CDC40	GANC-30140-AT	0.620487	3.27349e-11	postive
CDC40	PI4K2B-68958-AP	-0.61346	6.25699e-11	negative
CDC40	ZNF148-66549-ES	-0.570301	2.41046e-09	negative
CDC40	JMJD1C-11888-AP	0.609987	8.56791e-11	postive
CDC40	CYB5RL-3129-AT	0.524223	6.92935e-08	postive
CDC40	CYB5RL-3128-AT	-0.524223	6.92935e-08	negative
CDC40	COQ6-28343-AT	0.634234	8.78687e-12	postive
CDC40	COQ6-28341-AT	-0.634228	8.79222e-12	negative
CDC40	CMTM4-36828-AT	-0.530954	4.37572e-08	negative
CDC40	CMTM4-36827-AT	0.530954	4.37572e-08	postive
CDC40	ZNF44-47790-AT	0.506661	2.19643e-07	postive
CDC40	SCARB1-25155-AT	-0.575815	1.55677e-09	negative
CDC40	RUVBL1-66640-AT	0.613457	6.25866e-11	postive
CDC40	RUVBL1-66639-AT	-0.613461	6.25655e-11	negative
CDC40	FZD6-84796-AP	0.637896	6.12175e-12	postive
CDC40	SPHK2-50783-AT	0.537913	2.69182e-08	postive
CDC40	ZNF333-48020-AT	0.511707	1.58723e-07	postive
CDKN2A	PTPRO-20575-AT	-0.509226	1.86329e-07	negative
CEBPZ	ZNF771-36106-AT	0.578143	1.29123e-09	postive
CEBPZ	BRWD1-60604-AT	0.504216	2.56597e-07	postive
CEBPZ	CD37-50912-AT	-0.569147	2.6388e-09	negative
CEBPZ	CD37-50913-AT	0.569145	2.6393e-09	postive
CEBPZ	NCAPH2-62840-AT	-0.567036	3.11099e-09	negative
CEBPZ	NCAPH2-62839-AT	0.567022	3.11453e-09	postive
CEBPZ	MCPH1-82575-AT	-0.513846	1.38083e-07	negative
CEBPZ	MCPH1-82574-AT	0.513855	1.38004e-07	postive
CEBPZ	ZRSR2-88567-AT	0.598917	2.2756e-10	postive
CEBPZ	ZRSR2-88568-AT	-0.598917	2.2756e-10	negative
CEBPZ	SPI1-15728-AT	-0.534785	3.35335e-08	negative
CEBPZ	TAF5L-10228-AT	-0.506936	2.15812e-07	negative
CEBPZ	NAAA-69565-AT	-0.538333	2.613e-08	negative
CEBPZ	CYB561D2-65050-RI	0.546684	1.436e-08	postive
CEBPZ	ANKS3-33795-AT	-0.507496	2.08219e-07	negative
CEBPZ	ANKS3-33799-AT	0.505908	2.30446e-07	postive
CEBPZ	SERF1B-72405-AT	-0.538802	2.52769e-08	negative
CEBPZ	ZNF814-52353-AT	0.50052	3.23868e-07	postive
CEBPZ	EVL-29243-AT	-0.520842	8.69712e-08	negative
CEBPZ	EVL-29244-AT	0.520842	8.69712e-08	postive
CEBPZ	SERF1A-72416-AT	-0.544583	1.67199e-08	negative
CEBPZ	DDX11-20959-AT	-0.572932	1.95865e-09	negative
CEBPZ	DDX11-20960-AT	0.572932	1.95865e-09	postive
CEBPZ	DPH6-29893-AT	0.583773	8.1644e-10	postive
CEBPZ	DPH6-29892-AT	-0.583768	8.16771e-10	negative
CEBPZ	STAG2-90030-AP	0.598377	2.38444e-10	postive
CEBPZ	SERF1B-72403-AT	0.540163	2.29489e-08	postive
CEBPZ	SERF1A-72415-AT	0.546423	1.46347e-08	postive
CEBPZ	CENPT-37127-AT	0.515721	1.22118e-07	postive
CEBPZ	CENPT-37126-AT	-0.515718	1.22139e-07	negative
CEBPZ	PTCD2-72469-AD	-0.503407	2.70081e-07	negative
CEBPZ	CKLF-CMTM1-36738-AT	-0.572587	2.01282e-09	negative
CEBPZ	RWDD3-91021-ES	0.520378	8.97069e-08	postive
CEBPZ	MZF1-52487-AT	0.514238	1.34593e-07	postive
CEBPZ	MZF1-52488-AT	-0.514238	1.34593e-07	negative
CEBPZ	KIAA1328-45285-AT	-0.55141	1.01592e-08	negative
CEBPZ	ZNF283-50245-AT	-0.568598	2.75452e-09	negative
CEBPZ	KIAA1328-45284-AT	0.594766	3.25124e-10	postive
CEBPZ	KLHDC4-37949-AT	0.541196	2.13215e-08	postive
CEBPZ	DUSP18-61794-AT	0.507663	2.05999e-07	postive
CEBPZ	SON-60436-AT	-0.531431	4.23409e-08	negative
CEBPZ	LCORL-68865-AT	0.543044	1.86784e-08	postive
CEBPZ	LCORL-68866-AT	-0.543044	1.86784e-08	negative
CEBPZ	ORC4-55522-AP	-0.607172	1.10224e-10	negative
CEBPZ	ORC4-55523-AP	0.607174	1.10206e-10	postive
CEBPZ	COMMD4-31844-AT	-0.573984	1.8017e-09	negative
CEBPZ	COMMD4-31843-AT	0.573968	1.80393e-09	postive
CEBPZ	STAG2-90029-AP	-0.518116	1.04266e-07	negative
CEBPZ	DYX1C1-30734-AT	-0.513651	1.39854e-07	negative
CEBPZ	WHSC1L1-83392-AT	0.527538	5.53251e-08	postive
CEBPZ	WHSC1L1-83393-AT	-0.527538	5.53251e-08	negative
CEBPZ	KIAA1328-45287-AT	-0.503729	2.6464e-07	negative
CEBPZ	GSTK1-82077-AT	-0.559016	5.7544e-09	negative
CEBPZ	GSTK1-82078-AT	0.559016	5.7544e-09	postive
CEBPZ	CKLF-CMTM1-36737-AT	0.608929	9.42173e-11	postive
CEBPZ	KIF1B-602-AT	-0.56124	4.86002e-09	negative
CEBPZ	KIF1B-601-AT	0.56124	4.86002e-09	postive
CEBPZ	PCGF5-12510-AT	0.633158	9.76277e-12	postive
CEBPZ	PCGF5-12509-AT	-0.633156	9.76433e-12	negative
CEBPZ	FZD6-84795-AP	-0.579924	1.11798e-09	negative
CEBPZ	ZCCHC10-73326-AT	-0.61496	5.45622e-11	negative
CEBPZ	ZCCHC10-73327-AT	0.61497	5.45123e-11	postive
CEBPZ	ACOT8-59620-AT	0.516968	1.12486e-07	postive
CEBPZ	ACOT8-59621-AT	-0.516968	1.12486e-07	negative
CEBPZ	NPHP3-66808-AT	0.537969	2.68118e-08	postive
CEBPZ	ARMC5-36260-RI	0.52503	6.56129e-08	postive
CEBPZ	ZNF587B-52346-AT	0.57339	1.88877e-09	postive
CEBPZ	SON-60435-AT	0.502785	2.80891e-07	postive
CEBPZ	C11orf57-18723-RI	-0.504728	2.4841e-07	negative
CEBPZ	LEPROTL1-83273-AT	-0.512356	1.52171e-07	negative
CEBPZ	PHC3-67600-AT	0.530956	4.37511e-08	postive
CEBPZ	ZNF124-10515-AT	0.561389	4.80528e-09	postive
CEBPZ	LEPROTL1-83274-AT	0.513769	1.38778e-07	postive
CEBPZ	DCLK1-25623-AT	-0.568841	2.70278e-09	negative
CEBPZ	DCLK1-25624-AT	0.568848	2.70133e-09	postive
CEBPZ	TCAIM-64361-ES	-0.503028	2.76629e-07	negative
CEBPZ	NPIPA5-34149-AD	0.517962	1.05332e-07	postive
CEBPZ	ZFYVE28-68561-AT	0.599672	2.13151e-10	postive
CEBPZ	ZNF124-10516-AT	-0.598665	2.32589e-10	negative
CEBPZ	NDUFB2-82020-AT	-0.564057	3.91697e-09	negative
CEBPZ	TAF13-3988-AT	0.521581	8.27735e-08	postive
CEBPZ	TAF13-3987-AT	-0.521589	8.27312e-08	negative
CEBPZ	DBP-50797-AT	-0.52325	7.39968e-08	negative
CEBPZ	TAF1D-18310-AT	0.606728	1.14669e-10	postive
CEBPZ	TAF1D-18309-AT	-0.606728	1.14669e-10	negative
CEBPZ	FAM175A-69798-AT	-0.645443	2.86188e-12	negative
CEBPZ	FAM175A-69800-AT	0.64545	2.85975e-12	postive
CEBPZ	ULK2-39775-AT	-0.576228	1.50617e-09	negative
CEBPZ	ULK2-39776-AT	0.576223	1.50683e-09	postive
CEBPZ	FAM72A-9575-AP	-0.619315	3.65113e-11	negative
CEBPZ	FAM72A-9576-AP	0.619315	3.65113e-11	postive
CEBPZ	GSKIP-29199-AD	-0.539005	2.49162e-08	negative
CEBPZ	METTL5-55889-AT	0.589706	4.98861e-10	postive
CEBPZ	METTL5-55888-AT	-0.589706	4.98861e-10	negative
CEBPZ	ZNF69-47758-AT	-0.530311	4.57435e-08	negative
CEBPZ	ZNF69-47757-AT	0.530311	4.57435e-08	postive
CEBPZ	TTC14-67733-RI	-0.580086	1.10341e-09	negative
CEBPZ	CCL28-71946-AT	-0.666648	3.00369e-13	negative
CEBPZ	CCL28-71947-AT	0.666648	3.00369e-13	postive
CEBPZ	BOD1L1-68797-ES	-0.538417	2.59757e-08	negative
CEBPZ	RC3H2-87487-AT	-0.502507	2.85857e-07	negative
CEBPZ	ZNF746-82200-AT	-0.506737	2.18579e-07	negative
CEBPZ	ASTN2-87368-AT	-0.545126	1.60774e-08	negative
CEBPZ	ASTN2-87369-AT	0.545126	1.60774e-08	postive
CEBPZ	ZNF684-2008-AT	-0.657269	8.32388e-13	negative
CEBPZ	ZNF684-2009-AT	0.657267	8.32504e-13	postive
CEBPZ	PPP2R5C-29315-AT	-0.503718	2.64815e-07	negative
CEBPZ	SZT2-2177-AT	-0.517489	1.08681e-07	negative
CEBPZ	ZNF836-51413-AT	0.513491	1.4132e-07	postive
CEBPZ	ZNF836-51414-AT	-0.513491	1.4132e-07	negative
CEBPZ	ZNF141-68344-AT	-0.534	3.54222e-08	negative
CEBPZ	ZNF141-68345-AT	0.533998	3.54283e-08	postive
CEBPZ	ZNF148-66549-ES	-0.522722	7.66715e-08	negative
CEBPZ	BUB3-13390-AA	0.502626	2.83735e-07	postive
CEBPZ	RUVBL1-66640-AT	0.512717	1.48636e-07	postive
CEBPZ	RUVBL1-66639-AT	-0.512712	1.48685e-07	negative
CEBPZ	FZD6-84796-AP	0.643454	3.504e-12	postive
CNOT4	FLT3LG-50945-AT	-0.538246	2.62918e-08	negative
CNOT4	FLT3LG-50943-AT	0.541253	2.1234e-08	postive
CNOT4	HGF-80248-AT	0.527334	5.61002e-08	postive
CNOT4	MCPH1-82575-AT	-0.541089	2.14845e-08	negative
CNOT4	MCPH1-82574-AT	0.541083	2.14943e-08	postive
CNOT4	SAT1-88697-AT	0.563181	4.1897e-09	postive
CNOT4	SAT1-88698-AT	-0.563176	4.19133e-09	negative
CNOT4	TSEN2-63428-AT	-0.577849	1.32219e-09	negative
CNOT4	TSEN2-63429-AT	0.577849	1.32219e-09	postive
CNOT4	EVL-29243-AT	-0.554142	8.2967e-09	negative
CNOT4	EVL-29244-AT	0.554142	8.2967e-09	postive
CNOT4	SRSF3-75983-AT	-0.50288	2.79216e-07	negative
CNOT4	SRSF3-75984-AT	0.502876	2.79292e-07	postive
CNOT4	ZNF568-49433-AT	0.513114	1.44844e-07	postive
CNOT4	CENPT-37127-AT	0.537685	2.73531e-08	postive
CNOT4	CENPT-37126-AT	-0.537704	2.73178e-08	negative
CNOT4	CKLF-CMTM1-36738-AT	-0.593112	3.74277e-10	negative
CNOT4	CRYZL1-60453-AT	0.540828	2.18879e-08	postive
CNOT4	TMEM177-55136-AT	-0.572636	2.00509e-09	negative
CNOT4	TMEM177-55135-AT	0.572625	2.00691e-09	postive
CNOT4	ZNF66-48730-AT	0.516357	1.17112e-07	postive
CNOT4	ZNF66-48728-AT	-0.54475	1.65191e-08	negative
CNOT4	MZF1-52487-AT	0.50617	2.26627e-07	postive
CNOT4	MZF1-52488-AT	-0.50617	2.26627e-07	negative
CNOT4	LUC7L-32848-ES	0.540194	2.28992e-08	postive
CNOT4	MRPS16-12135-AT	0.518782	9.97566e-08	postive
CNOT4	MRPS16-12136-AT	-0.518782	9.97566e-08	negative
CNOT4	HSD11B1L-46868-AT	-0.526257	6.03732e-08	negative
CNOT4	HSD11B1L-46870-AT	0.526257	6.03732e-08	postive
CNOT4	SON-60436-AT	-0.602668	1.64131e-10	negative
CNOT4	NDUFS3-15783-AT	-0.504711	2.48673e-07	negative
CNOT4	DYX1C1-30734-AT	-0.515743	1.21941e-07	negative
CNOT4	WHSC1L1-83392-AT	0.61274	6.68031e-11	postive
CNOT4	WHSC1L1-83393-AT	-0.61274	6.68031e-11	negative
CNOT4	NUPL2-78960-AT	0.500097	3.32548e-07	postive
CNOT4	NUPL2-78961-AT	-0.500097	3.32548e-07	negative
CNOT4	CKLF-CMTM1-36737-AT	0.606968	1.12251e-10	postive
CNOT4	PCGF5-12510-AT	0.539376	2.42692e-08	postive
CNOT4	PCGF5-12509-AT	-0.539379	2.4264e-08	negative
CNOT4	KLHDC4-37951-AT	-0.547309	1.37218e-08	negative
CNOT4	TMEM44-68156-AT	0.503101	2.75358e-07	postive
CNOT4	TMEM44-68159-AT	-0.503101	2.75358e-07	negative
CNOT4	IP6K2-64759-AD	0.510409	1.72643e-07	postive
CNOT4	ZCCHC10-73326-AT	-0.561795	4.65863e-09	negative
CNOT4	ZCCHC10-73327-AT	0.561793	4.65915e-09	postive
CNOT4	PTOV1-51096-RI	0.523066	7.49179e-08	postive
CNOT4	NPHP3-66808-AT	0.553115	8.95489e-09	postive
CNOT4	DIS3L2-57980-AT	-0.550351	1.0983e-08	negative
CNOT4	ZNF587B-52346-AT	0.572901	1.96344e-09	postive
CNOT4	NR3C1-73878-AP	-0.516981	1.12393e-07	negative
CNOT4	SON-60435-AT	0.522893	7.57973e-08	postive
CNOT4	TEKT4-54479-AT	0.598505	2.35822e-10	postive
CNOT4	TEKT4-54480-AT	-0.598505	2.35822e-10	negative
CNOT4	PPIH-2100-AT	-0.533337	3.70969e-08	negative
CNOT4	ZNF124-10515-AT	0.562325	4.47356e-09	postive
CNOT4	NPIPA5-34149-AD	0.600459	1.99065e-10	postive
CNOT4	ANKRD28-63630-ES	-0.551304	1.02392e-08	negative
CNOT4	TAF1D-18310-AT	0.540362	2.26267e-08	postive
CNOT4	TAF1D-18309-AT	-0.540362	2.26267e-08	negative
CNOT4	ECHDC2-3022-AT	-0.517807	1.06417e-07	negative
CNOT4	LAMA5-60060-AT	0.581965	9.46804e-10	postive
CNOT4	NAF1-71009-AT	0.502044	2.94316e-07	postive
CNOT4	TTC14-67733-RI	-0.557554	6.42612e-09	negative
CNOT4	CCL28-71946-AT	-0.557288	6.55569e-09	negative
CNOT4	CCL28-71947-AT	0.557288	6.55569e-09	postive
CNOT4	GSN-87435-ES	0.517185	1.10885e-07	postive
CNOT4	ZNF91-48815-AT	0.541347	2.10923e-08	postive
CNOT4	ZNF91-48816-AT	-0.541348	2.10908e-08	negative
CNOT4	ZNF655-80662-AT	-0.543201	1.847e-08	negative
CNOT4	ZNF655-80663-AT	0.543201	1.847e-08	postive
CNOT4	RC3H2-87487-AT	-0.535431	3.20512e-08	negative
CNOT4	ZNF684-2008-AT	-0.541266	2.12149e-08	negative
CNOT4	ZNF684-2009-AT	0.541265	2.1216e-08	postive
CNOT4	ARSK-72806-AT	0.550233	1.10793e-08	postive
CNOT4	ARSK-72807-AT	-0.550233	1.10793e-08	negative
CNOT4	SOD2-78304-RI	0.513834	1.38192e-07	postive
CNOT4	CTAGE5-27373-AP	0.532235	4.00475e-08	postive
CNOT4	DIDO1-60091-AT	-0.520019	9.1879e-08	negative
CNOT4	NAF1-71008-AT	-0.514009	1.36618e-07	negative
CNOT4	ZNF763-47763-AP	0.507801	2.04186e-07	postive
CNOT4	ZNF816-51645-AT	-0.544887	1.63569e-08	negative
CNOT4	ZNF333-48020-AT	0.504057	2.59197e-07	postive
CPSF3	ORC4-55522-AP	-0.57776	1.33169e-09	negative
CPSF3	ORC4-55523-AP	0.577765	1.33122e-09	postive
CPSF3	MEIS3-50645-AA	-0.501865	2.97657e-07	negative
CPSF3	APITD1-614-AT	0.529793	4.74024e-08	postive
CPSF3	APITD1-613-AT	-0.529794	4.73997e-08	negative
CPSF3	LEPROTL1-83273-AT	-0.534806	3.34846e-08	negative
CPSF3	FAM175A-69798-AT	-0.530914	4.38801e-08	negative
CPSF3	FAM175A-69800-AT	0.530906	4.39028e-08	postive
CPSF3	ZNF684-2008-AT	-0.521528	8.30685e-08	negative
CPSF3	ZNF684-2009-AT	0.521529	8.30641e-08	postive
CSTF2T	IDS-90292-AT	-0.502692	2.82549e-07	negative
CSTF2T	ZFP64-59811-AT	-0.553088	8.97303e-09	negative
CSTF2T	KIAA1328-45285-AT	-0.513278	1.433e-07	negative
CSTF2T	ZFP64-59813-AT	0.520645	8.81195e-08	postive
CSTF2T	KIAA1328-45284-AT	0.524187	6.94634e-08	postive
CSTF2T	LCORL-68865-AT	0.518192	1.03738e-07	postive
CSTF2T	LCORL-68866-AT	-0.518192	1.03738e-07	negative
CSTF2T	MPDU1-38995-AT	0.535286	3.23774e-08	postive
CSTF2T	CHFR-25311-AT	-0.518852	9.92985e-08	negative
CSTF2T	CHFR-25312-AT	0.518889	9.90563e-08	postive
CSTF2T	INPP5F-13276-RI	-0.585228	7.24205e-10	negative
CSTF2T	TRIM16-39364-AP	-0.531171	4.31077e-08	negative
CSTF2T	RPL30-84636-ES	0.513561	1.40678e-07	postive
CSTF2T	NIN-27491-AT	-0.534558	3.40686e-08	negative
CSTF2T	TRIM16-39362-AP	0.542426	1.95262e-08	postive
CSTF2T	MRPL19-54156-AT	0.522896	7.57812e-08	postive
CSTF2T	SNAPC3-85916-RI	-0.549456	1.17297e-08	negative
CSTF2T	ZCCHC10-73326-AT	-0.503459	2.69191e-07	negative
CSTF2T	ZCCHC10-73327-AT	0.503452	2.69317e-07	postive
CSTF2T	POLH-76308-AT	-0.527608	5.5062e-08	negative
CSTF2T	POLH-76307-AT	0.527619	5.50197e-08	postive
CSTF2T	NDUFB2-82020-AT	-0.596588	2.78184e-10	negative
CSTF2T	TAF13-3988-AT	0.514962	1.28356e-07	postive
CSTF2T	TAF13-3987-AT	-0.514971	1.28279e-07	negative
CSTF2T	FAM175A-69798-AT	-0.546682	1.43623e-08	negative
CSTF2T	FAM175A-69800-AT	0.546661	1.43841e-08	postive
CSTF2T	ULK2-39775-AT	-0.513414	1.42038e-07	negative
CSTF2T	ULK2-39776-AT	0.513412	1.4205e-07	postive
CSTF2T	FAM72A-9575-AP	-0.512829	1.47555e-07	negative
CSTF2T	FAM72A-9576-AP	0.512829	1.47555e-07	postive
CSTF2T	NAF1-71009-AT	0.554269	8.21864e-09	postive
CSTF2T	CCL28-71946-AT	-0.501673	3.01264e-07	negative
CSTF2T	CCL28-71947-AT	0.501673	3.01264e-07	postive
CSTF2T	RC3H2-87487-AT	-0.546734	1.43082e-08	negative
CSTF2T	COPS7B-57958-ES	-0.528622	5.13715e-08	negative
CSTF2T	NAF1-71008-AT	-0.58125	1.00373e-09	negative
CSTF2T	ZNF836-51413-AT	0.539015	2.48991e-08	postive
CSTF2T	ZNF836-51414-AT	-0.539015	2.48991e-08	negative
CSTF2T	CYB5RL-3129-AT	0.559888	5.38642e-09	postive
CSTF2T	CYB5RL-3128-AT	-0.559888	5.38642e-09	negative
CSTF2T	BUB3-13390-AA	0.513573	1.40564e-07	postive
CWC25	ASPHD1-35983-AT	0.532346	3.97402e-08	postive
CWC25	ASPHD1-35984-AT	-0.538193	2.63894e-08	negative
CWC25	PCBP2-22047-AT	-0.543845	1.7633e-08	negative
CWC25	CGGBP1-65668-AA	0.531091	4.33457e-08	postive
CWC25	IP6K2-64753-RI	0.51274	1.4841e-07	postive
CWC25	LRCH3-68324-ES	0.510474	1.71919e-07	postive
CWC25	VAMP2-39105-RI	0.520105	9.13554e-08	postive
CWC25	POLA2-16807-AT	0.512398	1.51752e-07	postive
CWC25	POLA2-16808-AT	-0.512398	1.51752e-07	negative
CWC25	EVL-29243-AT	-0.511118	1.64903e-07	negative
CWC25	EVL-29244-AT	0.511118	1.64903e-07	postive
CWC25	RBMX-90222-RI	0.53766	2.74021e-08	postive
CWC25	SCRN2-42120-RI	0.537313	2.80817e-08	postive
CWC25	TROAP-21555-RI	0.554611	8.01145e-09	postive
CWC25	NUDT5-10768-AT	-0.53219	4.01715e-08	negative
CWC25	LENG8-51898-RI	0.521101	8.54782e-08	postive
CWC25	SPATA33-38106-AT	0.533106	3.7697e-08	postive
CWC25	SPATA33-38107-AT	-0.533106	3.76974e-08	negative
CWC25	PABPN1-26731-RI	0.514016	1.3656e-07	postive
CWC25	ECHDC2-3021-AT	0.555907	7.27196e-09	postive
CWC25	SON-60436-AT	-0.520782	8.73203e-08	negative
CWC25	DIS3L2-57980-AT	-0.594182	3.41722e-10	negative
CWC25	ARL17B-42018-AT	-0.572785	1.9815e-09	negative
CWC25	FASTK-82332-RI	0.549104	1.20357e-08	postive
CWC25	SNX13-78880-AT	0.511586	1.59968e-07	postive
CWC25	PCCB-66900-AT	-0.508691	1.92849e-07	negative
CWC25	PCCB-66901-AT	0.508691	1.92849e-07	postive
CWC25	GBA2-86287-RI	0.556937	6.73127e-09	postive
CWC25	NDUFS2-8595-AT	0.536606	2.95131e-08	postive
CWC25	NDUFS2-8596-AT	-0.536606	2.95131e-08	negative
CWC25	NT5C-43361-RI	0.545485	1.56646e-08	postive
CWC25	DIS3L2-57983-AT	0.583094	8.63238e-10	postive
CWC25	ASTN2-87368-AT	-0.503547	2.67707e-07	negative
CWC25	ASTN2-87369-AT	0.503547	2.67707e-07	postive
CWC25	GANC-30140-AT	0.526873	5.78921e-08	postive
DCAF13	DBN1-74770-AP	-0.539405	2.4219e-08	negative
DCAF13	FLT3LG-50943-AT	0.50304	2.7642e-07	postive
DCAF13	ISCU-24221-AT	-0.624861	2.16923e-11	negative
DCAF13	BUD13-18860-AD	-0.635021	8.13344e-12	negative
DCAF13	ZRSR2-88567-AT	0.518173	1.03871e-07	postive
DCAF13	ZRSR2-88568-AT	-0.518173	1.03871e-07	negative
DCAF13	PCDHGA11-73795-AD	-0.564744	3.71513e-09	negative
DCAF13	CLTB-74654-ES	0.511442	1.61474e-07	postive
DCAF13	ZNF283-50245-AT	-0.525429	6.3865e-08	negative
DCAF13	FKBP9-79200-AP	-0.528395	5.2178e-08	negative
DCAF13	NDUFB2-82020-AT	-0.51788	1.05906e-07	negative
DCN	NAIP-72433-ES	-0.504778	2.47619e-07	negative
DCN	TACC1-83437-AP	0.543142	1.8548e-08	postive
DCN	USE1-48240-AA	-0.554119	8.31075e-09	negative
DCN	NCK2-54843-AP	-0.514219	1.34755e-07	negative
DCN	ADRA1A-83135-AT	-0.641389	4.31677e-12	negative
DCN	ZNF550-52292-AT	-0.621357	3.0178e-11	negative
DCN	FIP1L1-69310-AT	-0.573624	1.85395e-09	negative
DCN	IREB2-32092-ES	-0.629845	1.34669e-11	negative
DCN	FIP1L1-69311-AT	0.576407	1.48467e-09	postive
DCN	NNMT-18813-AP	-0.560975	4.9592e-09	negative
DCN	ZNF250-85681-ES	-0.580852	1.03682e-09	negative
DCN	JAM2-60253-AT	0.540457	2.24739e-08	postive
DCN	JAM2-60254-AT	-0.540457	2.24739e-08	negative
DCN	FAR2-20922-AP	-0.595365	3.08897e-10	negative
DCN	KIAA0226L-25831-ES	-0.522412	7.82863e-08	negative
DCN	ANAPC15-17573-ES	-0.579502	1.15693e-09	negative
DDX31	NFKBIB-49718-RI	0.508577	1.94274e-07	postive
DDX31	STAG2-90030-AP	0.518787	9.9728e-08	postive
DDX31	LCORL-68865-AT	0.525764	6.2427e-08	postive
DDX31	LCORL-68866-AT	-0.525764	6.2427e-08	negative
DDX31	COMMD4-31844-AT	-0.533343	3.70816e-08	negative
DDX31	COMMD4-31843-AT	0.533311	3.71623e-08	postive
DDX31	STAG2-90029-AP	-0.538719	2.54261e-08	negative
DDX31	ZNF606-52379-AT	0.519992	9.20432e-08	postive
DDX31	MYO19-40489-ES	-0.505773	2.32433e-07	negative
DDX31	PSMF1-58475-AA	-0.548783	1.23223e-08	negative
DDX31	SH3BP1-62132-AT	0.507057	2.14147e-07	postive
DDX31	SH3BP1-62134-AT	-0.507062	2.14086e-07	negative
DDX31	CKLF-CMTM1-36737-AT	0.509708	1.80628e-07	postive
DDX31	ZNF587B-52346-AT	0.507294	2.10937e-07	postive
DDX31	ZNF124-10515-AT	0.575666	1.57544e-09	postive
DDX31	TAF13-3988-AT	0.531281	4.278e-08	postive
DDX31	TAF13-3987-AT	-0.531291	4.27514e-08	negative
DDX31	NAF1-71009-AT	0.557775	6.31957e-09	postive
DDX31	ZNF69-47758-AT	-0.514459	1.32654e-07	negative
DDX31	ZNF69-47757-AT	0.514459	1.32654e-07	postive
DDX31	CCL28-71946-AT	-0.507408	2.09399e-07	negative
DDX31	CCL28-71947-AT	0.507408	2.09399e-07	postive
DDX31	FUT8-28010-AP	0.505082	2.42888e-07	postive
DDX31	FUT8-28012-AP	-0.504819	2.46977e-07	negative
DDX31	ZNF655-80662-AT	-0.519136	9.74408e-08	negative
DDX31	ZNF655-80663-AT	0.519136	9.74408e-08	postive
DDX31	RC3H2-87487-AT	-0.559727	5.45252e-09	negative
DDX31	NAF1-71008-AT	-0.554778	7.91232e-09	negative
DDX31	ZNF836-51413-AT	0.551709	9.93702e-09	postive
DDX31	ZNF836-51414-AT	-0.551709	9.93702e-09	negative
DDX46	BRWD1-60604-AT	0.557905	6.25798e-09	postive
DDX46	CD37-50912-AT	-0.669995	2.06936e-13	negative
DDX46	CD37-50913-AT	0.669992	2.07005e-13	postive
DDX46	PCBP2-22047-AT	-0.549658	1.15572e-08	negative
DDX46	ZRSR2-88567-AT	0.657832	7.83747e-13	postive
DDX46	ZRSR2-88568-AT	-0.657832	7.83747e-13	negative
DDX46	SPI1-15728-AT	-0.606277	1.1936e-10	negative
DDX46	SAT1-88697-AT	0.61839	3.97834e-11	postive
DDX46	SAT1-88698-AT	-0.618387	3.97931e-11	negative
DDX46	TADA3-63179-AT	-0.56849	2.77782e-09	negative
DDX46	TADA3-63178-AT	0.568498	2.77612e-09	postive
DDX46	NFX1-86102-AT	0.50517	2.4153e-07	postive
DDX46	HSD17B7-8753-AT	-0.576445	1.4802e-09	negative
DDX46	IDS-90292-AT	-0.538363	2.60754e-08	negative
DDX46	CNOT7-82785-AT	-0.551102	1.03927e-08	negative
DDX46	CNOT7-82784-AT	0.551102	1.03927e-08	postive
DDX46	IP6K2-64753-RI	0.51387	1.37872e-07	postive
DDX46	TSEN2-63428-AT	-0.519313	9.63044e-08	negative
DDX46	TSEN2-63429-AT	0.519313	9.63044e-08	postive
DDX46	NFKBIB-49718-RI	0.545522	1.56224e-08	postive
DDX46	UBAP2-86130-AT	-0.590435	4.69223e-10	negative
DDX46	PTOV1-51097-RI	0.56644	3.25829e-09	postive
DDX46	SDR39U1-27005-AP	0.500243	3.2954e-07	postive
DDX46	RBMX-90221-AA	-0.560399	5.18128e-09	negative
DDX46	AKR1A1-2695-AT	0.512299	1.52731e-07	postive
DDX46	AKR1A1-2696-AT	-0.512299	1.52731e-07	negative
DDX46	MBD4-66717-AT	-0.51262	1.49577e-07	negative
DDX46	MBD4-66718-AT	0.51262	1.49577e-07	postive
DDX46	POLA2-16807-AT	0.544186	1.72055e-08	postive
DDX46	POLA2-16808-AT	-0.544186	1.72055e-08	negative
DDX46	ZNF814-52353-AT	0.552708	9.22945e-09	postive
DDX46	ZNF568-49431-AT	-0.552245	9.55132e-09	negative
DDX46	EVL-29243-AT	-0.587208	6.14601e-10	negative
DDX46	EVL-29244-AT	0.587208	6.14601e-10	postive
DDX46	SP110-57861-AT	0.640943	4.5148e-12	postive
DDX46	SP110-57862-AT	-0.640943	4.5148e-12	negative
DDX46	EP400NL-25241-AT	-0.525283	6.44975e-08	negative
DDX46	DDX11-20959-AT	-0.551766	9.89567e-09	negative
DDX46	DDX11-20960-AT	0.551766	9.89567e-09	postive
DDX46	SRSF3-75983-AT	-0.518772	9.98265e-08	negative
DDX46	SRSF3-75984-AT	0.51878	9.97739e-08	postive
DDX46	SORD-30378-AT	-0.520451	8.92729e-08	negative
DDX46	STAG2-90030-AP	0.599935	2.08347e-10	postive
DDX46	ZNF449-90179-AT	-0.527021	5.73128e-08	negative
DDX46	ZNF449-90178-AT	0.527021	5.73128e-08	postive
DDX46	ZNF568-49433-AT	0.59824	2.41288e-10	postive
DDX46	CAMK2D-70401-AT	-0.559538	5.53119e-09	negative
DDX46	CAMK2D-70404-AT	0.559538	5.53119e-09	postive
DDX46	TROAP-21555-RI	0.544114	1.72948e-08	postive
DDX46	FHIT-65491-AT	-0.534985	3.3067e-08	negative
DDX46	CDCA3-19983-AT	-0.570786	2.32032e-09	negative
DDX46	CDCA3-19984-AT	0.570786	2.32032e-09	postive
DDX46	ZNF419-52269-AT	-0.504299	2.55247e-07	negative
DDX46	ZNF419-52268-AT	0.504286	2.55466e-07	postive
DDX46	FOXJ3-2067-AP	-0.569959	2.47612e-09	negative
DDX46	GEMIN2-27356-ES	-0.533109	3.76898e-08	negative
DDX46	GPS2-38914-AT	-0.549832	1.14103e-08	negative
DDX46	GPS2-38913-AT	0.549843	1.14008e-08	postive
DDX46	TFEB-76123-AT	-0.552464	9.39723e-09	negative
DDX46	CENPT-37127-AT	0.577208	1.39221e-09	postive
DDX46	CENPT-37126-AT	-0.577195	1.3937e-09	negative
DDX46	TNFRSF1A-19829-AT	0.627489	1.68881e-11	postive
DDX46	TNFRSF1A-19827-AT	-0.627489	1.68881e-11	negative
DDX46	CKLF-CMTM1-36738-AT	-0.632654	1.02552e-11	negative
DDX46	HP1BP3-940-AT	-0.575892	1.54723e-09	negative
DDX46	COQ6-28340-AP	0.505932	2.30094e-07	postive
DDX46	ZNF706-84735-AP	-0.525779	6.23664e-08	negative
DDX46	TMUB2-41786-AT	-0.516615	1.15134e-07	negative
DDX46	TMUB2-41787-AT	0.516615	1.15134e-07	postive
DDX46	MSI2-42616-AT	-0.519707	9.38072e-08	negative
DDX46	EIF4E2-58000-AT	-0.536299	3.01584e-08	negative
DDX46	ZNF66-48728-AT	-0.51216	1.54123e-07	negative
DDX46	GRIPAP1-89050-AT	-0.616587	4.69915e-11	negative
DDX46	GRIPAP1-89051-AT	0.61655	4.7152e-11	postive
DDX46	PMPCA-88165-AT	-0.512675	1.49043e-07	negative
DDX46	ATAD2-85054-AP	0.521354	8.40411e-08	postive
DDX46	PTGER3-3413-AT	-0.536652	2.94196e-08	negative
DDX46	BCL11A-53658-AT	0.561711	4.68849e-09	postive
DDX46	COQ6-28338-AP	-0.529189	4.94105e-08	negative
DDX46	RAB11B-47226-AT	-0.569308	2.6058e-09	negative
DDX46	RAB11B-47227-AT	0.569308	2.6058e-09	postive
DDX46	ECHDC2-3021-AT	0.535868	3.10846e-08	postive
DDX46	USE1-48234-AT	-0.683728	4.2589e-14	negative
DDX46	USE1-48235-AT	0.683726	4.25989e-14	postive
DDX46	MSI2-42617-AT	0.569631	2.54068e-09	postive
DDX46	CHURC1-27913-AA	-0.533961	3.55185e-08	negative
DDX46	MZF1-52487-AT	0.552729	9.21481e-09	postive
DDX46	MZF1-52488-AT	-0.552729	9.21481e-09	negative
DDX46	ZFP64-59811-AT	-0.578422	1.26249e-09	negative
DDX46	WDR33-55246-RI	-0.550206	1.11013e-08	negative
DDX46	PTRH2-42789-AP	0.580959	1.02779e-09	postive
DDX46	PTRH2-42790-AP	-0.580959	1.02779e-09	negative
DDX46	UBE2I-33056-AT	-0.505873	2.30964e-07	negative
DDX46	SLC25A36-67047-AT	0.565937	3.38784e-09	postive
DDX46	SLC25A36-67048-AT	-0.565937	3.38784e-09	negative
DDX46	NPLOC4-44132-AT	-0.514629	1.31187e-07	negative
DDX46	ELOVL6-70354-RI	0.557191	6.60385e-09	postive
DDX46	KIAA1328-45285-AT	-0.60234	1.68905e-10	negative
DDX46	ZFP64-59813-AT	0.547575	1.34586e-08	postive
DDX46	ZNF283-50245-AT	-0.503943	2.61076e-07	negative
DDX46	MRPS16-12135-AT	0.679041	7.37548e-14	postive
DDX46	MRPS16-12136-AT	-0.679041	7.37548e-14	negative
DDX46	KIAA1328-45284-AT	0.696712	8.80866e-15	postive
DDX46	KLHDC4-37949-AT	0.540134	2.29972e-08	postive
DDX46	DUSP18-61794-AT	0.557622	6.3929e-09	postive
DDX46	SON-60436-AT	-0.516705	1.14454e-07	negative
DDX46	STAP2-46790-AA	0.547787	1.32524e-08	postive
DDX46	LCORL-68865-AT	0.592657	3.88981e-10	postive
DDX46	LCORL-68866-AT	-0.592657	3.88981e-10	negative
DDX46	COMMD4-31844-AT	-0.728979	1.18996e-16	negative
DDX46	COMMD4-31843-AT	0.728974	1.19089e-16	postive
DDX46	PDE7A-83991-AT	-0.641858	4.1176e-12	negative
DDX46	PHLPP2-37473-AP	-0.523449	7.30112e-08	negative
DDX46	STAG2-90029-AP	-0.520726	8.76474e-08	negative
DDX46	NDUFS3-15783-AT	-0.569157	2.63667e-09	negative
DDX46	MPDU1-38995-AT	0.525138	6.51344e-08	postive
DDX46	C4orf21-70381-ES	-0.510216	1.7481e-07	negative
DDX46	MYO19-40489-ES	-0.531138	4.32063e-08	negative
DDX46	CHFR-25311-AT	-0.635581	7.69755e-12	negative
DDX46	CHFR-25312-AT	0.635595	7.68679e-12	postive
DDX46	WHSC1L1-83392-AT	0.611531	7.45407e-11	postive
DDX46	WHSC1L1-83393-AT	-0.611531	7.45407e-11	negative
DDX46	MITD1-54690-AT	0.576815	1.43686e-09	postive
DDX46	MITD1-54691-AT	-0.576815	1.43686e-09	negative
DDX46	INPP5F-13276-RI	-0.642566	3.83362e-12	negative
DDX46	GTF2H1-14601-AP	-0.563362	4.13196e-09	negative
DDX46	ZNF772-52253-AT	-0.564678	3.73408e-09	negative
DDX46	ZNF772-52255-AT	0.564688	3.73118e-09	postive
DDX46	RPAIN-38677-AT	-0.519783	9.33341e-08	negative
DDX46	RPAIN-38678-AT	0.519783	9.33341e-08	postive
DDX46	KIAA1328-45287-AT	-0.678735	7.64159e-14	negative
DDX46	PSMF1-58475-AA	-0.608336	9.93534e-11	negative
DDX46	NUPL2-78960-AT	0.609551	8.91027e-11	postive
DDX46	NUPL2-78961-AT	-0.609551	8.91027e-11	negative
DDX46	TRIM16-39364-AP	-0.63553	7.73602e-12	negative
DDX46	GSTK1-82077-AT	-0.692796	1.42926e-14	negative
DDX46	GSTK1-82078-AT	0.692796	1.42926e-14	postive
DDX46	RPL30-84636-ES	0.56332	4.14519e-09	postive
DDX46	CKLF-CMTM1-36737-AT	0.659474	6.57147e-13	postive
DDX46	SPTLC1-86830-AT	0.527648	5.49117e-08	postive
DDX46	SPTLC1-86829-AT	-0.527648	5.4912e-08	negative
DDX46	SRSF5-28155-AT	-0.510308	1.73767e-07	negative
DDX46	SRSF5-28157-AT	0.510308	1.73767e-07	postive
DDX46	PCGF5-12510-AT	0.559808	5.41938e-09	postive
DDX46	PCGF5-12509-AT	-0.559805	5.4204e-09	negative
DDX46	NIN-27491-AT	-0.661524	5.26577e-13	negative
DDX46	TRIM16-39362-AP	0.645169	2.94313e-12	postive
DDX46	UPP1-79633-AT	0.626833	1.79812e-11	postive
DDX46	UPP1-79634-AT	-0.626833	1.79812e-11	negative
DDX46	FZD6-84795-AP	-0.538706	2.54492e-08	negative
DDX46	MRPS25-100360-ES	0.502226	2.90969e-07	postive
DDX46	MPV17-52966-AT	-0.649854	1.81691e-12	negative
DDX46	KLHDC4-37951-AT	-0.574284	1.75918e-09	negative
DDX46	SNAPC3-85916-RI	-0.592982	3.78419e-10	negative
DDX46	TMEM44-68156-AT	0.502656	2.83186e-07	postive
DDX46	TMEM44-68159-AT	-0.502656	2.83186e-07	negative
DDX46	ZCCHC10-73326-AT	-0.712585	1.1411e-15	negative
DDX46	ZCCHC10-73327-AT	0.71258	1.14186e-15	postive
DDX46	CNOT10-63820-AT	-0.566453	3.25514e-09	negative
DDX46	ANTXR1-53844-AT	-0.576534	1.46972e-09	negative
DDX46	ANTXR1-53845-AT	0.579166	1.18883e-09	postive
DDX46	USE1-48238-RI	0.529305	4.90195e-08	postive
DDX46	ACOT8-59620-AT	0.674418	1.25516e-13	postive
DDX46	ACOT8-59621-AT	-0.674418	1.25516e-13	negative
DDX46	ANKDD1A-31137-AT	-0.58436	7.77948e-10	negative
DDX46	ANKDD1A-31138-AT	0.58436	7.77948e-10	postive
DDX46	PTOV1-51096-RI	0.511243	1.63574e-07	postive
DDX46	PIP5K1C-46721-AT	-0.596996	2.68588e-10	negative
DDX46	NPHP3-66808-AT	0.605158	1.31811e-10	postive
DDX46	DIS3L2-57980-AT	-0.739747	2.46025e-17	negative
DDX46	TCFL5-60086-AT	-0.532305	3.98523e-08	negative
DDX46	TCFL5-60087-AT	0.532305	3.98523e-08	postive
DDX46	ARHGAP28-44561-AT	-0.512902	1.46859e-07	negative
DDX46	ZNF587B-52346-AT	0.704686	3.20878e-15	postive
DDX46	NR3C1-73878-AP	-0.573177	1.92101e-09	negative
DDX46	ARHGAP28-44559-AT	0.513884	1.37745e-07	postive
DDX46	SMIM7-48182-AT	0.588518	5.51014e-10	postive
DDX46	PTRH2-42793-ES	0.545732	1.53869e-08	postive
DDX46	SLC35E4-61791-AT	-0.627939	1.61772e-11	negative
DDX46	SLC35E4-61792-AT	0.627939	1.61772e-11	postive
DDX46	EIF2B1-25097-AT	-0.501037	3.1355e-07	negative
DDX46	EIF2B1-25098-AT	0.501086	3.1258e-07	postive
DDX46	TEKT4-54479-AT	0.543929	1.75266e-08	postive
DDX46	TEKT4-54480-AT	-0.543929	1.75266e-08	negative
DDX46	ESR1-78167-AT	-0.521894	8.10578e-08	negative
DDX46	COL1A1-402801-ES	0.523949	7.05917e-08	postive
DDX46	PPIH-2100-AT	-0.594315	3.37882e-10	negative
DDX46	C11orf57-18723-RI	-0.503872	2.62245e-07	negative
DDX46	HKR1-49479-AP	0.537879	2.69815e-08	postive
DDX46	ATOX1-74180-AA	0.513748	1.38974e-07	postive
DDX46	NIN-27492-AT	0.635509	7.75235e-12	postive
DDX46	ESR1-78166-AT	0.529517	4.8312e-08	postive
DDX46	PHC3-67600-AT	0.552581	9.31663e-09	postive
DDX46	ZNF124-10515-AT	0.538986	2.49489e-08	postive
DDX46	IL18BP-17471-AT	0.556984	6.7074e-09	postive
DDX46	IL18BP-17473-AT	-0.556984	6.7074e-09	negative
DDX46	PPP2R5C-29320-AT	0.596494	2.80438e-10	postive
DDX46	ARL17B-42018-AT	-0.519285	9.64807e-08	negative
DDX46	PIGL-39427-AT	-0.529056	4.98664e-08	negative
DDX46	SETD3-29214-AT	-0.525677	6.27972e-08	negative
DDX46	DCLK1-25623-AT	-0.563176	4.19114e-09	negative
DDX46	DCLK1-25624-AT	0.563184	4.18855e-09	postive
DDX46	ZNF738-48760-AT	0.537465	2.7781e-08	postive
DDX46	AGBL5-52924-AT	-0.552178	9.59831e-09	negative
DDX46	AGBL5-52925-AT	0.552178	9.59831e-09	postive
DDX46	SETD3-29213-AT	0.502404	2.87721e-07	postive
DDX46	COL1A1-402821-ES	0.591687	4.22248e-10	postive
DDX46	FASTK-82332-RI	0.551189	1.03264e-08	postive
DDX46	NPIPA5-34149-AD	0.555416	7.54417e-09	postive
DDX46	SNX13-78880-AT	0.588503	5.51697e-10	postive
DDX46	POLH-76308-AT	-0.610116	8.46887e-11	negative
DDX46	POLH-76307-AT	0.610137	8.45264e-11	postive
DDX46	INO80C-45172-AT	0.510999	1.66175e-07	postive
DDX46	INO80C-45173-AT	-0.511057	1.65553e-07	negative
DDX46	NRP1-11196-AT	-0.510556	1.71013e-07	negative
DDX46	RPL10-90568-AP	-0.504268	2.55759e-07	negative
DDX46	ZNF124-10516-AT	-0.511033	1.65811e-07	negative
DDX46	TRAF4-39973-AT	-0.538988	2.49458e-08	negative
DDX46	TRAF4-39972-AT	0.53897	2.49774e-08	postive
DDX46	NDUFB2-82020-AT	-0.732904	6.75859e-17	negative
DDX46	THADA-53380-AT	0.673493	1.39453e-13	postive
DDX46	TAF13-3988-AT	0.671358	1.77541e-13	postive
DDX46	TAF13-3987-AT	-0.671365	1.77414e-13	negative
DDX46	NIT1-8555-AT	0.712166	1.20642e-15	postive
DDX46	NIT1-8556-AT	-0.712166	1.20654e-15	negative
DDX46	TMEM39B-1543-AT	0.568644	2.74476e-09	postive
DDX46	TMEM39B-1545-AT	-0.568644	2.74476e-09	negative
DDX46	COL1A1-405914-ES	0.524499	6.80169e-08	postive
DDX46	DBP-50797-AT	-0.591342	4.34733e-10	negative
DDX46	MPDU1-38999-AT	-0.511027	1.65872e-07	negative
DDX46	RBPMS-83289-AT	-0.545833	1.52752e-08	negative
DDX46	TYK2-47509-AT	-0.568199	2.84166e-09	negative
DDX46	RBM5-64955-AT	0.566218	3.31491e-09	postive
DDX46	RBM5-64957-AT	-0.566218	3.31491e-09	negative
DDX46	TAF1D-18310-AT	0.673977	1.31987e-13	postive
DDX46	TAF1D-18309-AT	-0.673977	1.31987e-13	negative
DDX46	FAM175A-69798-AT	-0.555917	7.26635e-09	negative
DDX46	FAM175A-69800-AT	0.555894	7.27886e-09	postive
DDX46	SDCBP-83936-ES	0.590137	4.81112e-10	postive
DDX46	NDUFS2-8595-AT	0.663459	4.26501e-13	postive
DDX46	NDUFS2-8596-AT	-0.663459	4.26501e-13	negative
DDX46	NOP16-74647-AT	-0.587346	6.07546e-10	negative
DDX46	ECHDC2-3022-AT	-0.619437	3.60979e-11	negative
DDX46	SLC35E2-222-AT	-0.612306	6.94832e-11	negative
DDX46	SLC35E2-223-AT	0.612296	6.95494e-11	postive
DDX46	FAM72A-9575-AP	-0.733873	5.86854e-17	negative
DDX46	FAM72A-9576-AP	0.733873	5.86854e-17	postive
DDX46	PPHLN1-21217-AT	-0.512899	1.46888e-07	negative
DDX46	COL1A1-402674-ES	0.524454	6.82233e-08	postive
DDX46	SLC35B3-75285-AT	0.565894	3.39911e-09	postive
DDX46	ALKBH6-49327-AD	0.589528	5.06363e-10	postive
DDX46	SEC61A2-10760-AT	-0.515037	1.27723e-07	negative
DDX46	RPL10-90570-AP	0.541647	2.06444e-08	postive
DDX46	GSKIP-29199-AD	-0.602839	1.61677e-10	negative
DDX46	METTL5-55889-AT	0.582701	8.91524e-10	postive
DDX46	METTL5-55888-AT	-0.582701	8.91524e-10	negative
DDX46	SLC35B3-75286-AT	-0.612381	6.90146e-11	negative
DDX46	CCDC144A-39439-AT	0.668939	2.32877e-13	postive
DDX46	CEP68-53777-AT	0.515421	1.2455e-07	postive
DDX46	CEP68-53779-AT	-0.515421	1.2455e-07	negative
DDX46	NAF1-71009-AT	0.649189	1.94678e-12	postive
DDX46	ZNF517-85650-AT	0.525571	6.32535e-08	postive
DDX46	ZNF69-47758-AT	-0.641876	4.11011e-12	negative
DDX46	ZNF69-47757-AT	0.641876	4.11011e-12	postive
DDX46	USP4-64851-AT	0.577017	1.41377e-09	postive
DDX46	TTC14-67733-RI	-0.597803	2.50561e-10	negative
DDX46	CCL28-71946-AT	-0.709429	1.73202e-15	negative
DDX46	CCL28-71947-AT	0.709429	1.73202e-15	postive
DDX46	FUT8-28010-AP	0.59272	3.86921e-10	postive
DDX46	FUT8-28012-AP	-0.593093	3.74881e-10	negative
DDX46	ZNF91-48815-AT	0.515163	1.26672e-07	postive
DDX46	ZNF91-48816-AT	-0.515162	1.26679e-07	negative
DDX46	SLC16A5-43352-AT	-0.536174	3.04228e-08	negative
DDX46	SLC16A5-43351-AT	0.536169	3.04355e-08	postive
DDX46	BOD1L1-68797-ES	-0.588983	5.29995e-10	negative
DDX46	SERPINE3-25931-AT	-0.505952	2.29804e-07	negative
DDX46	ZNF655-80662-AT	-0.592589	3.91241e-10	negative
DDX46	ZNF655-80663-AT	0.592589	3.91241e-10	postive
DDX46	RBM25-28252-AT	0.524678	6.71952e-08	postive
DDX46	RBM25-28254-AT	-0.524678	6.71952e-08	negative
DDX46	RC3H2-87487-AT	-0.658817	7.05206e-13	negative
DDX46	PI4K2B-68959-AP	0.658455	7.33167e-13	postive
DDX46	DIS3L2-57983-AT	0.542277	1.97348e-08	postive
DDX46	ZFAND2A-78569-AT	-0.573432	1.88242e-09	negative
DDX46	ASTN2-87368-AT	-0.707235	2.30717e-15	negative
DDX46	ASTN2-87369-AT	0.707235	2.30717e-15	postive
DDX46	SOD2-78304-RI	0.512495	1.50794e-07	postive
DDX46	CTAGE5-27373-AP	0.646311	2.61852e-12	postive
DDX46	MAPK1-61256-AT	0.560513	5.13678e-09	postive
DDX46	MAPK1-61257-AT	-0.560513	5.13678e-09	negative
DDX46	BMP2K-69644-AT	-0.530253	4.59256e-08	negative
DDX46	BMP2K-69645-AT	0.530253	4.59256e-08	postive
DDX46	NOL3-36955-ES	0.500798	3.18271e-07	postive
DDX46	LSM14B-60039-AT	-0.522807	7.62346e-08	negative
DDX46	SAMD4B-49801-AT	-0.581841	9.56458e-10	negative
DDX46	SAMD4B-49802-AT	0.581842	9.56396e-10	postive
DDX46	NDUFA3-51780-RI	0.531333	4.26286e-08	postive
DDX46	TMEM223-16429-AT	0.526516	5.93171e-08	postive
DDX46	TMEM223-16428-AT	-0.526534	5.92459e-08	negative
DDX46	PPP2R5C-29315-AT	-0.541457	2.09274e-08	negative
DDX46	RNF32-82452-AT	-0.569352	2.59689e-09	negative
DDX46	RNF32-82454-AT	0.569796	2.50801e-09	postive
DDX46	PHLDB3-50196-AT	-0.509901	1.78398e-07	negative
DDX46	PHLDB3-50197-AT	0.509901	1.78398e-07	postive
DDX46	SZT2-2177-AT	-0.580351	1.07986e-09	negative
DDX46	NAF1-71008-AT	-0.660155	6.10637e-13	negative
DDX46	CHEK1-19307-AP	-0.514322	1.33853e-07	negative
DDX46	CHEK1-19309-AP	0.514322	1.33853e-07	postive
DDX46	MRPL35-54419-RI	0.561814	4.65181e-09	postive
DDX46	IREB2-32090-RI	-0.517422	1.09162e-07	negative
DDX46	KLF6-10630-AT	-0.509189	1.86775e-07	negative
DDX46	ZNF836-51413-AT	0.684377	3.94419e-14	postive
DDX46	ZNF836-51414-AT	-0.684377	3.94419e-14	negative
DDX46	JMJD1C-11889-AP	-0.646625	2.53573e-12	negative
DDX46	ZNF141-68344-AT	-0.506288	2.24938e-07	negative
DDX46	ZNF141-68345-AT	0.506284	2.24984e-07	postive
DDX46	RPL17-45484-AA	0.506974	2.15288e-07	postive
DDX46	PSTPIP1-31962-AT	-0.575248	1.62902e-09	negative
DDX46	GANC-30140-AT	0.552426	9.42423e-09	postive
DDX46	RPS25-19054-ES	0.512615	1.49624e-07	postive
DDX46	PI4K2B-68958-AP	-0.647458	2.32765e-12	negative
DDX46	ZNF148-66549-ES	-0.561317	4.83168e-09	negative
DDX46	PPP1CC-24498-AP	-0.549749	1.14798e-08	negative
DDX46	PPP1CC-24497-AP	0.549749	1.14798e-08	postive
DDX46	JMJD1C-11888-AP	0.641384	4.31875e-12	postive
DDX46	CYB5RL-3129-AT	0.679036	7.37983e-14	postive
DDX46	CYB5RL-3128-AT	-0.679036	7.37983e-14	negative
DDX46	COQ6-28343-AT	0.658049	7.65746e-13	postive
DDX46	COQ6-28341-AT	-0.65804	7.66468e-13	negative
DDX46	PSTPIP1-31964-AT	0.572193	2.07655e-09	postive
DDX46	CMTM4-36828-AT	-0.623308	2.51232e-11	negative
DDX46	CMTM4-36827-AT	0.623308	2.51232e-11	postive
DDX46	ZNF266-47344-RI	-0.513019	1.45741e-07	negative
DDX46	RBM6-64934-AT	-0.509561	1.82351e-07	negative
DDX46	RBM6-64932-AT	0.509562	1.8234e-07	postive
DDX46	RPS27L-31014-AP	-0.546007	1.50834e-08	negative
DDX46	C15orf57-29993-AT	-0.516606	1.15204e-07	negative
DDX46	PPP4R1L-59954-AT	0.529231	4.92682e-08	postive
DDX46	SCARB1-25155-AT	-0.611238	7.65409e-11	negative
DDX46	BUB3-13390-AA	0.61227	6.97149e-11	postive
DDX46	GTF2IRD2-80091-AT	0.555255	7.63558e-09	postive
DDX46	RUVBL1-66640-AT	0.689181	2.2193e-14	postive
DDX46	RUVBL1-66639-AT	-0.689175	2.22094e-14	negative
DDX46	FZD6-84796-AP	0.652264	1.41305e-12	postive
DDX46	ZNF333-48020-AT	0.530833	4.41269e-08	postive
DHX9	FLT3LG-50943-AT	0.501417	3.06145e-07	postive
DHX9	CD37-50912-AT	-0.572704	1.99434e-09	negative
DHX9	CD37-50913-AT	0.572686	1.99711e-09	postive
DHX9	ZRSR2-88567-AT	0.585135	7.29744e-10	postive
DHX9	ZRSR2-88568-AT	-0.585135	7.29744e-10	negative
DHX9	SAT1-88697-AT	0.598221	2.41685e-10	postive
DHX9	SAT1-88698-AT	-0.598224	2.41624e-10	negative
DHX9	IDS-90292-AT	-0.509528	1.82737e-07	negative
DHX9	CNOT7-82785-AT	-0.565424	3.52515e-09	negative
DHX9	CNOT7-82784-AT	0.565424	3.52515e-09	postive
DHX9	NFKBIB-49718-RI	0.512038	1.55347e-07	postive
DHX9	SYNE3-29170-AT	0.509143	1.87329e-07	postive
DHX9	SYNE3-29171-AT	-0.509144	1.87321e-07	negative
DHX9	MAGT1-89536-AT	-0.572692	1.99616e-09	negative
DHX9	MAGT1-89535-AT	0.572692	1.99616e-09	postive
DHX9	PTPRZ1-81598-AD	-0.561911	4.61738e-09	negative
DHX9	FNDC3A-25872-AP	0.613044	6.49815e-11	postive
DHX9	RBMX-90221-AA	-0.519901	9.26029e-08	negative
DHX9	ZNF814-52353-AT	0.671476	1.75203e-13	postive
DHX9	ZNF568-49431-AT	-0.500374	3.2685e-07	negative
DHX9	EVL-29243-AT	-0.505345	2.38852e-07	negative
DHX9	EVL-29244-AT	0.505345	2.38852e-07	postive
DHX9	SP110-57861-AT	0.542041	2.00718e-08	postive
DHX9	SP110-57862-AT	-0.542041	2.00718e-08	negative
DHX9	UBXN2A-52794-AP	0.511359	1.62344e-07	postive
DHX9	UBXN2A-52795-AP	-0.505339	2.38953e-07	negative
DHX9	STAG2-90030-AP	0.720279	4.0291e-16	postive
DHX9	FOXJ3-2067-AP	-0.566962	3.12903e-09	negative
DHX9	GEMIN2-27356-ES	-0.591722	4.21011e-10	negative
DHX9	ZNF544-52425-AT	0.518398	1.02336e-07	postive
DHX9	GPS2-38914-AT	-0.646216	2.64421e-12	negative
DHX9	GPS2-38913-AT	0.646226	2.64153e-12	postive
DHX9	PTCD2-72469-AD	-0.586041	6.77063e-10	negative
DHX9	CKLF-CMTM1-36738-AT	-0.588062	5.72391e-10	negative
DHX9	CRYZL1-60453-AT	0.500632	3.216e-07	postive
DHX9	VPS54-53761-AP	-0.546535	1.4516e-08	negative
DHX9	EIF4E2-58000-AT	-0.50903	1.88698e-07	negative
DHX9	VPS54-53762-AP	0.533984	3.54626e-08	postive
DHX9	API5-15448-AT	0.5709	2.29966e-09	postive
DHX9	ZNF66-48728-AT	-0.511955	1.56188e-07	negative
DHX9	SRSF11-3388-AA	-0.516227	1.1812e-07	negative
DHX9	SEC23A-27345-AP	-0.633153	9.7676e-12	negative
DHX9	SEC23A-27346-AP	0.633153	9.7676e-12	postive
DHX9	ATAD2-85054-AP	0.526878	5.78716e-08	postive
DHX9	CALCOCO2-42231-ES	-0.513183	1.44188e-07	negative
DHX9	BCL11A-53658-AT	0.556384	7.01661e-09	postive
DHX9	TP53BP2-9930-ES	-0.612361	6.91409e-11	negative
DHX9	USE1-48234-AT	-0.55311	8.95828e-09	negative
DHX9	USE1-48235-AT	0.553099	8.96534e-09	postive
DHX9	MSI2-42617-AT	0.508829	1.91155e-07	postive
DHX9	PDPR-37333-ES	0.50064	3.2145e-07	postive
DHX9	ZNF799-47799-ES	-0.516568	1.15492e-07	negative
DHX9	WDR33-55246-RI	-0.570691	2.33782e-09	negative
DHX9	KIAA1328-45285-AT	-0.536777	2.91618e-08	negative
DHX9	ZKSCAN1-80872-ES	-0.5679	2.90864e-09	negative
DHX9	ZNF283-50245-AT	-0.524262	6.91142e-08	negative
DHX9	MRPS16-12135-AT	0.668238	2.51796e-13	postive
DHX9	MRPS16-12136-AT	-0.668238	2.51796e-13	negative
DHX9	KIAA1328-45284-AT	0.559505	5.54544e-09	postive
DHX9	DUSP18-61794-AT	0.683688	4.27939e-14	postive
DHX9	FADS1-16299-AP	0.515739	1.21969e-07	postive
DHX9	LCORL-68865-AT	0.563931	3.95522e-09	postive
DHX9	LCORL-68866-AT	-0.563931	3.95522e-09	negative
DHX9	ORC4-55522-AP	-0.563003	4.24741e-09	negative
DHX9	ORC4-55523-AP	0.563002	4.24765e-09	postive
DHX9	COMMD4-31844-AT	-0.6075	1.07056e-10	negative
DHX9	COMMD4-31843-AT	0.607465	1.07389e-10	postive
DHX9	STAG2-90029-AP	-0.555711	7.3796e-09	negative
DHX9	DDHD2-83377-AP	0.504064	2.59087e-07	postive
DHX9	MPDU1-38995-AT	0.503945	2.61047e-07	postive
DHX9	MYO19-40489-ES	-0.516986	1.12352e-07	negative
DHX9	DYX1C1-30734-AT	-0.574874	1.67838e-09	negative
DHX9	CHFR-25311-AT	-0.516803	1.13717e-07	negative
DHX9	CHFR-25312-AT	0.516837	1.13462e-07	postive
DHX9	WHSC1L1-83392-AT	0.502698	2.82448e-07	postive
DHX9	WHSC1L1-83393-AT	-0.502698	2.82448e-07	negative
DHX9	OPA3-50489-AT	0.532452	3.94482e-08	postive
DHX9	OPA3-50488-AT	-0.532442	3.9475e-08	negative
DHX9	INPP5F-13276-RI	-0.653548	1.23491e-12	negative
DHX9	DDHD2-83376-AP	-0.503613	2.66584e-07	negative
DHX9	GTF2H1-14601-AP	-0.674582	1.23198e-13	negative
DHX9	PSMF1-58475-AA	-0.550058	1.12225e-08	negative
DHX9	PTPRJ-15812-AT	0.644617	3.11335e-12	postive
DHX9	PTPRJ-15813-AT	-0.644617	3.11335e-12	negative
DHX9	TUBGCP2-13527-AP	-0.530277	4.58487e-08	negative
DHX9	NUPL2-78960-AT	0.518023	1.04906e-07	postive
DHX9	NUPL2-78961-AT	-0.518023	1.04906e-07	negative
DHX9	GSTK1-82077-AT	-0.559973	5.35204e-09	negative
DHX9	GSTK1-82078-AT	0.559973	5.35204e-09	postive
DHX9	CKLF-CMTM1-36737-AT	0.623001	2.58606e-11	postive
DHX9	SPTLC1-86830-AT	0.660547	5.85277e-13	postive
DHX9	SPTLC1-86829-AT	-0.660549	5.85169e-13	negative
DHX9	GTF2H1-14599-AP	0.624449	2.25564e-11	postive
DHX9	NIN-27491-AT	-0.547409	1.36219e-08	negative
DHX9	TGFBR3-3739-AP	0.54274	1.90908e-08	postive
DHX9	PFKM-21429-ES	-0.559864	5.3963e-09	negative
DHX9	KLHDC4-37951-AT	-0.502401	2.8778e-07	negative
DHX9	SNAPC3-85916-RI	-0.593684	3.56509e-10	negative
DHX9	CRCP-79873-ES	-0.545807	1.53039e-08	negative
DHX9	SYNPO-74103-AT	0.509122	1.87585e-07	postive
DHX9	SYNPO-74104-AT	-0.509122	1.87585e-07	negative
DHX9	TNKS-82594-AP	-0.55703	6.68432e-09	negative
DHX9	TNKS-82595-AP	0.55703	6.68432e-09	postive
DHX9	ZCCHC10-73326-AT	-0.584994	7.38308e-10	negative
DHX9	ZCCHC10-73327-AT	0.584995	7.38282e-10	postive
DHX9	ANTXR1-53844-AT	-0.56574	3.43989e-09	negative
DHX9	ANTXR1-53845-AT	0.566755	3.17974e-09	postive
DHX9	C11orf57-18728-AD	0.516288	1.17647e-07	postive
DHX9	ACOT8-59620-AT	0.531745	4.14302e-08	postive
DHX9	ACOT8-59621-AT	-0.531745	4.14302e-08	negative
DHX9	PIP5K1C-46721-AT	-0.530904	4.39091e-08	negative
DHX9	NPHP3-66808-AT	0.595546	3.04156e-10	postive
DHX9	CELF6-31533-AT	-0.538675	2.55059e-08	negative
DHX9	CELF6-31534-AT	0.538675	2.55059e-08	postive
DHX9	FAM134C-41083-AP	0.500029	3.33977e-07	postive
DHX9	DIS3L2-57980-AT	-0.546049	1.50377e-08	negative
DHX9	ZNF587B-52346-AT	0.722013	3.17141e-16	postive
DHX9	NR3C1-73878-AP	-0.592	4.11239e-10	negative
DHX9	CCPG1-30726-RI	-0.51825	1.0334e-07	negative
DHX9	PTRH2-42793-ES	0.545988	1.51042e-08	postive
DHX9	CENPN-37739-AT	0.512993	1.45984e-07	postive
DHX9	SLC35E4-61791-AT	-0.698579	6.97465e-15	negative
DHX9	SLC35E4-61792-AT	0.698579	6.97465e-15	postive
DHX9	PAPOLA-29202-AT	-0.534802	3.34939e-08	negative
DHX9	COL1A1-402801-ES	0.580138	1.09877e-09	postive
DHX9	ESYT2-82534-AP	0.516229	1.18105e-07	postive
DHX9	ESYT2-82535-AP	-0.516227	1.1812e-07	negative
DHX9	CENPN-37740-AT	-0.505907	2.30456e-07	negative
DHX9	PPIH-2100-AT	-0.509631	1.81529e-07	negative
DHX9	C11orf57-18723-RI	-0.683795	4.22525e-14	negative
DHX9	COX15-12776-AT	0.513649	1.39876e-07	postive
DHX9	COX15-12777-AT	-0.513649	1.39876e-07	negative
DHX9	LEPROTL1-83273-AT	-0.601045	1.89156e-10	negative
DHX9	MCCC1-67769-AP	0.507805	2.04146e-07	postive
DHX9	ZCCHC8-24958-AP	-0.610414	8.24452e-11	negative
DHX9	NIN-27492-AT	0.521531	8.30529e-08	postive
DHX9	PHC3-67600-AT	0.572546	2.0195e-09	postive
DHX9	ZNF124-10515-AT	0.765497	4.05724e-19	postive
DHX9	PPP2R5C-29320-AT	0.637887	6.12682e-12	postive
DHX9	FADS1-16298-AP	-0.585577	7.03567e-10	negative
DHX9	NAA25-24574-ES	-0.572023	2.10476e-09	negative
DHX9	C7orf55-LUC7L2-81954-AP	-0.505554	2.35705e-07	negative
DHX9	SETD3-29214-AT	-0.51528	1.25704e-07	negative
DHX9	ZNF738-48760-AT	0.516057	1.19446e-07	postive
DHX9	CP-67214-AT	0.543848	1.76294e-08	postive
DHX9	AGBL5-52924-AT	-0.502056	2.94105e-07	negative
DHX9	AGBL5-52925-AT	0.502056	2.94105e-07	postive
DHX9	COL1A1-402821-ES	0.578053	1.3007e-09	postive
DHX9	TAF1A-9884-AT	0.508427	1.96149e-07	postive
DHX9	TCAIM-64361-ES	-0.581488	9.84448e-10	negative
DHX9	NPIPA5-34149-AD	0.522566	7.74823e-08	postive
DHX9	SNX13-78880-AT	0.565815	3.41993e-09	postive
DHX9	POLH-76308-AT	-0.676475	9.91885e-14	negative
DHX9	POLH-76307-AT	0.67647	9.92542e-14	postive
DHX9	CP-67213-AT	-0.53716	2.83861e-08	negative
DHX9	ERCC4-34064-AT	0.514982	1.28186e-07	postive
DHX9	ERCC4-34065-AT	-0.514994	1.2809e-07	negative
DHX9	SPOP-42302-AP	0.554059	8.34799e-09	postive
DHX9	SPOP-42303-AP	-0.554059	8.34799e-09	negative
DHX9	ZNF124-10516-AT	-0.565031	3.63376e-09	negative
DHX9	NDUFB2-82020-AT	-0.567981	2.89044e-09	negative
DHX9	TAF13-3988-AT	0.72325	2.6707e-16	postive
DHX9	TAF13-3987-AT	-0.723249	2.67086e-16	negative
DHX9	NIT1-8555-AT	0.599443	2.17436e-10	postive
DHX9	NIT1-8556-AT	-0.599442	2.17455e-10	negative
DHX9	TAF1D-18310-AT	0.552394	9.4463e-09	postive
DHX9	TAF1D-18309-AT	-0.552394	9.4463e-09	negative
DHX9	FAM175A-69798-AT	-0.527753	5.45179e-08	negative
DHX9	FAM175A-69800-AT	0.527763	5.44818e-08	postive
DHX9	NOP16-74647-AT	-0.548449	1.26272e-08	negative
DHX9	SLC35E2-222-AT	-0.589382	5.12571e-10	negative
DHX9	SLC35E2-223-AT	0.589374	5.12921e-10	postive
DHX9	FAM72A-9575-AP	-0.585017	7.36903e-10	negative
DHX9	FAM72A-9576-AP	0.585017	7.36903e-10	postive
DHX9	SHC4-30507-AP	0.544105	1.73068e-08	postive
DHX9	COL1A1-402674-ES	0.533677	3.62294e-08	postive
DHX9	AAK1-53856-AT	-0.542813	1.8991e-08	negative
DHX9	DDX55-25084-AP	-0.528862	5.05335e-08	negative
DHX9	DDX55-25083-AP	0.528867	5.05154e-08	postive
DHX9	AAK1-53858-AT	0.555215	7.65824e-09	postive
DHX9	SHC4-30508-AP	-0.542398	1.95648e-08	negative
DHX9	GSKIP-29199-AD	-0.605591	1.26852e-10	negative
DHX9	METTL5-55889-AT	0.626998	1.77008e-11	postive
DHX9	METTL5-55888-AT	-0.626998	1.77008e-11	negative
DHX9	CEP68-53777-AT	0.574183	1.7734e-09	postive
DHX9	CEP68-53779-AT	-0.574183	1.7734e-09	negative
DHX9	CDC42SE2-73223-RI	-0.505509	2.36369e-07	negative
DHX9	NAF1-71009-AT	0.686273	3.14738e-14	postive
DHX9	ZNF517-85650-AT	0.575857	1.55162e-09	postive
DHX9	ZNF69-47758-AT	-0.612555	6.7936e-11	negative
DHX9	ZNF69-47757-AT	0.612555	6.7936e-11	postive
DHX9	TTC14-67733-RI	-0.645241	2.92136e-12	negative
DHX9	ANKLE2-25300-RI	-0.556091	7.17263e-09	negative
DHX9	ZCCHC8-24959-AP	0.565389	3.53451e-09	postive
DHX9	CCL28-71946-AT	-0.721457	3.42501e-16	negative
DHX9	CCL28-71947-AT	0.721457	3.42501e-16	postive
DHX9	FUT8-28010-AP	0.589835	4.93478e-10	postive
DHX9	FUT8-28012-AP	-0.589655	5.00987e-10	negative
DHX9	TVP23C-39352-AP	-0.513375	1.42394e-07	negative
DHX9	ZNF91-48815-AT	0.572726	1.9909e-09	postive
DHX9	ZNF91-48816-AT	-0.572727	1.99071e-09	negative
DHX9	BOD1L1-68797-ES	-0.5947	3.26964e-10	negative
DHX9	SERPINE3-25931-AT	-0.633377	9.55559e-12	negative
DHX9	NRP2-57112-RI	0.543938	1.75164e-08	postive
DHX9	FAM76B-18382-ES	-0.50094	3.15463e-07	negative
DHX9	PRPF8-38361-RI	-0.523216	7.41644e-08	negative
DHX9	RC3H2-87487-AT	-0.657322	8.27673e-13	negative
DHX9	PI4K2B-68959-AP	0.567705	2.95331e-09	postive
DHX9	SNTB1-85025-AP	-0.586708	6.40664e-10	negative
DHX9	CTAGE5-27373-AP	0.540864	2.18326e-08	postive
DHX9	MAPK1-61256-AT	0.647835	2.23897e-12	postive
DHX9	MAPK1-61257-AT	-0.647835	2.23897e-12	negative
DHX9	BMP2K-69644-AT	-0.526882	5.78574e-08	negative
DHX9	BMP2K-69645-AT	0.526882	5.78574e-08	postive
DHX9	PHF6-90148-AT	0.526256	6.03748e-08	postive
DHX9	DIDO1-60091-AT	-0.512339	1.5234e-07	negative
DHX9	COPS7B-57958-ES	-0.514449	1.32747e-07	negative
DHX9	SAMD4B-49801-AT	-0.6378	6.18039e-12	negative
DHX9	SAMD4B-49802-AT	0.637795	6.18297e-12	postive
DHX9	SLC6A9-2536-AT	-0.514026	1.36472e-07	negative
DHX9	SLC6A9-2538-AT	0.51402	1.36526e-07	postive
DHX9	ZNF766-51430-ES	-0.5136	1.40321e-07	negative
DHX9	PPP2R5C-29315-AT	-0.544862	1.63867e-08	negative
DHX9	SZT2-2177-AT	-0.513009	1.4584e-07	negative
DHX9	NAF1-71008-AT	-0.697125	8.36654e-15	negative
DHX9	MRPL35-54419-RI	0.538656	2.55391e-08	postive
DHX9	IREB2-32090-RI	-0.64971	1.84425e-12	negative
DHX9	SNTB1-85026-AP	0.580084	1.10357e-09	postive
DHX9	ZNF836-51413-AT	0.663897	4.06551e-13	postive
DHX9	ZNF836-51414-AT	-0.663897	4.06551e-13	negative
DHX9	JMJD1C-11889-AP	-0.514325	1.33826e-07	negative
DHX9	ZNF141-68344-AT	-0.608276	9.98896e-11	negative
DHX9	ZNF141-68345-AT	0.608268	9.99571e-11	postive
DHX9	RPS25-19054-ES	0.554235	8.2394e-09	postive
DHX9	PI4K2B-68958-AP	-0.549079	1.20585e-08	negative
DHX9	ZNF148-66549-ES	-0.62883	1.48507e-11	negative
DHX9	GSTCD-70253-AT	-0.540348	2.265e-08	negative
DHX9	GSTCD-70254-AT	0.540348	2.265e-08	postive
DHX9	PPP1CC-24498-AP	-0.667083	2.86233e-13	negative
DHX9	PPP1CC-24497-AP	0.667083	2.86233e-13	postive
DHX9	JMJD1C-11888-AP	0.512186	1.53857e-07	postive
DHX9	COPS7B-57959-ES	-0.518574	1.01145e-07	negative
DHX9	CYB5RL-3129-AT	0.637193	6.56397e-12	postive
DHX9	CYB5RL-3128-AT	-0.637193	6.56397e-12	negative
DHX9	COQ6-28343-AT	0.545025	1.61946e-08	postive
DHX9	COQ6-28341-AT	-0.545004	1.62195e-08	negative
DHX9	EXOSC10-647-ES	-0.615133	5.3702e-11	negative
DHX9	ZNF7-85657-AT	0.548785	1.23208e-08	postive
DHX9	CMTM4-36828-AT	-0.575352	1.61558e-09	negative
DHX9	CMTM4-36827-AT	0.575352	1.61558e-09	postive
DHX9	SCAF11-21313-AP	-0.547894	1.31496e-08	negative
DHX9	ZNF266-47344-RI	-0.630889	1.21737e-11	negative
DHX9	TARDBP-635-ES	-0.501281	3.08782e-07	negative
DHX9	PHF6-90146-AT	-0.526447	5.95952e-08	negative
DHX9	RBM6-64934-AT	-0.595441	3.06906e-10	negative
DHX9	RBM6-64932-AT	0.595432	3.07132e-10	postive
DHX9	KIAA1468-45699-ME	0.510481	1.71844e-07	postive
DHX9	NOP16-74649-AA	0.513712	1.393e-07	postive
DHX9	UBE2V2-83797-AP	0.512695	1.48844e-07	postive
DHX9	UBE2V2-83796-AP	-0.512695	1.48844e-07	negative
DHX9	BUB3-13390-AA	0.572904	1.96301e-09	postive
DHX9	CENPP-86872-AP	0.528083	5.33026e-08	postive
DHX9	SRGAP1-22854-AP	-0.502553	2.85038e-07	negative
DHX9	SRGAP1-22855-AP	0.502553	2.85038e-07	postive
DHX9	GTF2IRD2-80091-AT	0.517644	1.07572e-07	postive
DHX9	RUVBL1-66640-AT	0.676387	1.00203e-13	postive
DHX9	RUVBL1-66639-AT	-0.676381	1.0027e-13	negative
DHX9	FZD6-84796-AP	0.550952	1.05081e-08	postive
DHX9	ZNF816-51645-AT	-0.599337	2.19434e-10	negative
DHX9	ZNF333-48020-AT	0.505311	2.39378e-07	postive
DHX9	TJP1-29762-AP	0.524726	6.69793e-08	postive
DHX9	C22orf39-61055-AT	-0.507769	2.04607e-07	negative
DUT	ITGB1BP1-52620-ES	-0.542848	1.89432e-08	negative
DUT	BRCA1-41198-ES	-0.552455	9.40394e-09	negative
DUT	RIN3-28997-AT	-0.586928	6.29029e-10	negative
DUT	PPCS-2073-AT	-0.63309	9.82777e-12	negative
DUT	IL18BP-17475-RI	0.554806	7.89615e-09	postive
DUT	TMEM205-47666-RI	0.569001	2.66913e-09	postive
DUT	BRWD1-60604-AT	0.612748	6.6753e-11	postive
DUT	CD37-50912-AT	-0.536147	3.04817e-08	negative
DUT	CD37-50913-AT	0.536157	3.04596e-08	postive
DUT	IL32-33375-ES	-0.620095	3.39527e-11	negative
DUT	TMCO6-73699-ES	-0.509541	1.82589e-07	negative
DUT	CD36-80232-ES	-0.532392	3.96149e-08	negative
DUT	NHLRC3-25702-AD	-0.667266	2.80494e-13	negative
DUT	ELP2-45229-ES	-0.703535	3.72014e-15	negative
DUT	MAN2C1-31867-ES	-0.634415	8.63203e-12	negative
DUT	UBL7-31722-AD	0.617135	4.46768e-11	postive
DUT	FAM189B-8049-ES	-0.606447	1.17576e-10	negative
DUT	IFITM2-13641-AP	0.517317	1.09921e-07	postive
DUT	IFITM2-13642-AP	-0.517317	1.09921e-07	negative
DUT	PTOV1-51097-RI	0.579889	1.1212e-09	postive
DUT	HAUS2-30187-ES	-0.630075	1.31714e-11	negative
DUT	FCER1G-8599-AT	-0.55839	6.03343e-09	negative
DUT	MMAA-70764-ES	-0.588832	5.36755e-10	negative
DUT	SP110-57861-AT	0.534203	3.49235e-08	postive
DUT	SP110-57862-AT	-0.534203	3.49235e-08	negative
DUT	TST-62070-RI	0.505663	2.34077e-07	postive
DUT	CDCA3-19983-AT	-0.503041	2.76399e-07	negative
DUT	CDCA3-19984-AT	0.503041	2.76399e-07	postive
DUT	FAM149A-71399-AP	-0.509675	1.81016e-07	negative
DUT	MGST2-70634-ES	-0.593185	3.71967e-10	negative
DUT	TMUB2-41786-AT	-0.512156	1.54165e-07	negative
DUT	TMUB2-41787-AT	0.512156	1.54165e-07	postive
DUT	USE1-48234-AT	-0.553728	8.55586e-09	negative
DUT	USE1-48235-AT	0.553734	8.55252e-09	postive
DUT	PTRH2-42789-AP	0.609498	8.95286e-11	postive
DUT	PTRH2-42790-AP	-0.609498	8.95286e-11	negative
DUT	GMPR2-26922-ES	-0.570988	2.28368e-09	negative
DUT	SPSB2-19992-AT	-0.599283	2.20456e-10	negative
DUT	SPSB2-19993-AT	0.599283	2.20456e-10	postive
DUT	ALDH1A3-32742-ES	-0.570442	2.38403e-09	negative
DUT	RASSF7-13686-AP	-0.500155	3.31359e-07	negative
DUT	N6AMT2-25434-AP	-0.655428	1.01239e-12	negative
DUT	OLA1-56019-ES	-0.524091	6.99173e-08	negative
DYNC1H1	PGS1-43881-ES	-0.588138	5.68786e-10	negative
DYNC1H1	ZNF337-58877-AP	-0.504295	2.55321e-07	negative
DYNC1H1	BRF1-29608-AP	0.511843	1.57323e-07	postive
DYNC1H1	GDPD5-17859-AP	-0.500846	3.17309e-07	negative
DYNC1H1	SLC27A1-48315-RI	-0.528437	5.2028e-08	negative
DYNC1H1	USP48-994-AP	-0.582772	8.86369e-10	negative
DYNC1H1	USP48-995-AP	0.582772	8.86369e-10	postive
DYNC1H1	CERS5-21681-ES	-0.534284	3.47276e-08	negative
DYNC1H1	CALCOCO2-42231-ES	-0.500683	3.20577e-07	negative
DYNC1H1	ZNF283-50247-AT	-0.54314	1.85511e-08	negative
DYNC1H1	LDLRAD3-15419-ES	-0.504926	2.45296e-07	negative
DYNC1H1	NSMF-88307-AP	0.509523	1.828e-07	postive
DYNC1H1	AIFM1-90068-AP	-0.502979	2.77482e-07	negative
DYNC1H1	AIFM1-90067-AP	0.502956	2.7788e-07	postive
DYNC1H1	SON-60438-ES	-0.503462	2.6914e-07	negative
DYNC1H1	NUMB-28285-AP	0.525185	6.4927e-08	postive
DYNC1H1	NUMB-28287-AP	-0.525185	6.4927e-08	negative
DYNC1H1	ENO2-20011-AP	-0.514991	1.28111e-07	negative
DYNC1H1	ENO2-20012-AP	0.514991	1.28112e-07	postive
DYNC1H1	TTC8-28787-ES	-0.515679	1.22453e-07	negative
DYNC1H1	SIN3B-48213-AP	-0.514749	1.30158e-07	negative
DYNC1H1	RHOT2-32938-RI	-0.570945	2.29145e-09	negative
DYNC1H1	METTL17-26478-RI	-0.505654	2.34199e-07	negative
DYNC1H1	SIN3B-48212-AP	0.506481	2.22185e-07	postive
DYNC1H1	CHMP7-83073-ES	-0.50621	2.26058e-07	negative
ECH1	BRWD1-60604-AT	-0.511308	1.62887e-07	negative
ECH1	C19orf70-46867-AT	0.529176	4.94575e-08	postive
ECH1	C19orf70-46866-AT	-0.529176	4.94575e-08	negative
ECH1	SLC25A29-29249-AP	-0.524404	6.84531e-08	negative
ECH1	SLC25A29-29250-AP	0.524404	6.84531e-08	postive
ECH1	TROAP-21555-RI	-0.521265	8.45456e-08	negative
ECH1	CKLF-CMTM1-36738-AT	0.513218	1.43866e-07	postive
ECH1	BCL11A-53658-AT	-0.507464	2.08643e-07	negative
ECH1	RAB11B-47226-AT	0.506134	2.27156e-07	postive
ECH1	RAB11B-47227-AT	-0.506134	2.27156e-07	negative
ECH1	USE1-48234-AT	0.56552	3.49901e-09	postive
ECH1	USE1-48235-AT	-0.565528	3.49694e-09	negative
ECH1	SULT1A3-94134-AP	-0.539121	2.4713e-08	negative
ECH1	PTRH2-42789-AP	-0.52954	4.82356e-08	negative
ECH1	PTRH2-42790-AP	0.52954	4.82356e-08	postive
ECH1	NCAPD3-19537-AT	0.535968	3.08663e-08	postive
ECH1	NCAPD3-19538-AT	-0.535983	3.08351e-08	negative
ECH1	KIAA1328-45284-AT	-0.574337	1.75174e-09	negative
ECH1	SON-60436-AT	0.601747	1.77904e-10	postive
ECH1	COMMD4-31844-AT	0.539446	2.41486e-08	postive
ECH1	COMMD4-31843-AT	-0.53943	2.41767e-08	negative
ECH1	NDUFS3-15783-AT	0.525778	6.23709e-08	postive
ECH1	WHSC1L1-83392-AT	-0.614866	5.50327e-11	negative
ECH1	WHSC1L1-83393-AT	0.614866	5.50327e-11	postive
ECH1	KIAA1328-45287-AT	0.501858	2.97786e-07	postive
ECH1	GSTK1-82077-AT	0.513211	1.43927e-07	postive
ECH1	GSTK1-82078-AT	-0.513211	1.43927e-07	negative
ECH1	CKLF-CMTM1-36737-AT	-0.520647	8.81077e-08	negative
ECH1	KIF1B-602-AT	0.549783	1.14519e-08	postive
ECH1	KIF1B-601-AT	-0.549783	1.14519e-08	negative
ECH1	UPP1-79633-AT	-0.586284	6.63571e-10	negative
ECH1	UPP1-79634-AT	0.586284	6.63571e-10	postive
ECH1	TRA2B-68039-ES	-0.501771	2.99413e-07	negative
ECH1	RABGEF1-79899-ES	-0.575218	1.63287e-09	negative
ECH1	USE1-48238-RI	-0.524852	6.64112e-08	negative
ECH1	ACOT8-59620-AT	-0.535102	3.2797e-08	negative
ECH1	ACOT8-59621-AT	0.535102	3.2797e-08	postive
ECH1	NPHP3-66808-AT	-0.523018	7.51589e-08	negative
ECH1	ARMC5-36260-RI	-0.536028	3.0737e-08	negative
ECH1	DIS3L2-57980-AT	0.517873	1.05952e-07	postive
ECH1	ZNF587B-52346-AT	-0.580107	1.10148e-09	negative
ECH1	ETFB-51319-AP	0.552035	9.70071e-09	postive
ECH1	ETFB-51320-AP	-0.552035	9.70071e-09	negative
ECH1	SON-60435-AT	-0.596853	2.71918e-10	negative
ECH1	CCAR2-83039-RI	-0.50542	2.37715e-07	negative
ECH1	NPIPA5-34149-AD	-0.50514	2.41987e-07	negative
ECH1	NDUFB2-82020-AT	0.509215	1.86462e-07	postive
ECH1	THADA-53380-AT	-0.540923	2.17408e-08	negative
ECH1	KLHL5-69042-AT	-0.506961	2.15471e-07	negative
ECH1	SDCBP-83936-ES	-0.512983	1.46083e-07	negative
ECH1	NDUFS2-8595-AT	-0.528977	5.01368e-08	negative
ECH1	NDUFS2-8596-AT	0.528977	5.01368e-08	postive
ECH1	GSKIP-29199-AD	0.519577	9.46267e-08	postive
ECH1	CCDC144A-39439-AT	-0.537301	2.81044e-08	negative
ECH1	ZNF69-47758-AT	0.519275	9.65433e-08	postive
ECH1	ZNF69-47757-AT	-0.519275	9.65433e-08	negative
ECH1	TTC14-67733-RI	0.516337	1.17266e-07	postive
ECH1	CCL28-71946-AT	0.503634	2.6623e-07	postive
ECH1	CCL28-71947-AT	-0.503634	2.6623e-07	negative
ECH1	ZNF655-80662-AT	0.543627	1.79119e-08	postive
ECH1	ZNF655-80663-AT	-0.543627	1.79119e-08	negative
ECH1	PI4K2B-68959-AP	-0.516387	1.16878e-07	negative
ECH1	ASTN2-87368-AT	0.587771	5.86458e-10	postive
ECH1	ASTN2-87369-AT	-0.587771	5.86458e-10	negative
ECH1	PI4K2B-68958-AP	0.514218	1.34767e-07	postive
ECH1	HS2ST1-3692-AT	0.531012	4.35836e-08	postive
ECH1	TSACC-8245-AP	0.514536	1.31988e-07	postive
ECH1	FZD6-84796-AP	-0.516889	1.13078e-07	negative
EIF3A	IDS-90291-AT	0.514734	1.30287e-07	postive
EIF3A	ZRSR2-88567-AT	0.513385	1.42304e-07	postive
EIF3A	ZRSR2-88568-AT	-0.513385	1.42304e-07	negative
EIF3A	IDS-90292-AT	-0.517924	1.05596e-07	negative
EIF3A	CNOT7-82785-AT	-0.581658	9.70825e-10	negative
EIF3A	CNOT7-82784-AT	0.581658	9.70825e-10	postive
EIF3A	PTPRZ1-81598-AD	-0.511922	1.56527e-07	negative
EIF3A	RELL1-69002-AT	0.545097	1.61102e-08	postive
EIF3A	RELL1-69003-AT	-0.545097	1.61102e-08	negative
EIF3A	OSGIN2-84388-AP	0.512265	1.53073e-07	postive
EIF3A	TDP2-75528-AD	-0.505425	2.37641e-07	negative
EIF3A	ZNF814-52353-AT	0.600494	1.98449e-10	postive
EIF3A	SP110-57861-AT	0.543999	1.74384e-08	postive
EIF3A	SP110-57862-AT	-0.543999	1.74384e-08	negative
EIF3A	UBXN2A-52794-AP	0.509151	1.87236e-07	postive
EIF3A	UBXN2A-52795-AP	-0.504835	2.46717e-07	negative
EIF3A	STAG2-90030-AP	0.561567	4.7403e-09	postive
EIF3A	FOXJ3-2067-AP	-0.532498	3.93243e-08	negative
EIF3A	GEMIN2-27356-ES	-0.521734	8.19295e-08	negative
EIF3A	GPS2-38914-AT	-0.55886	5.82271e-09	negative
EIF3A	GPS2-38913-AT	0.558869	5.81873e-09	postive
EIF3A	PTCD2-72469-AD	-0.502173	2.91942e-07	negative
EIF3A	CKLF-CMTM1-36738-AT	-0.535627	3.16142e-08	negative
EIF3A	VPS54-53761-AP	-0.578186	1.28677e-09	negative
EIF3A	VPS54-53762-AP	0.559375	5.60031e-09	postive
EIF3A	SEC23A-27345-AP	-0.577949	1.31161e-09	negative
EIF3A	SEC23A-27346-AP	0.577949	1.31161e-09	postive
EIF3A	LRRFIP1-58130-AT	-0.580411	1.07464e-09	negative
EIF3A	LRRFIP1-58131-AT	0.580411	1.07464e-09	postive
EIF3A	TP53BP2-9930-ES	-0.508403	1.96461e-07	negative
EIF3A	USE1-48234-AT	-0.520292	9.02255e-08	negative
EIF3A	USE1-48235-AT	0.520288	9.0244e-08	postive
EIF3A	ZNF223-50274-AT	-0.534565	3.40536e-08	negative
EIF3A	WDR33-55246-RI	-0.50815	1.99672e-07	negative
EIF3A	KIAA1328-45285-AT	-0.588124	5.69413e-10	negative
EIF3A	MRPS16-12135-AT	0.548638	1.24534e-08	postive
EIF3A	MRPS16-12136-AT	-0.548638	1.24534e-08	negative
EIF3A	KIAA1328-45284-AT	0.640588	4.67869e-12	postive
EIF3A	DUSP18-61794-AT	0.581507	9.82902e-10	postive
EIF3A	FADS1-16299-AP	0.515244	1.26005e-07	postive
EIF3A	LCORL-68865-AT	0.590185	4.79171e-10	postive
EIF3A	LCORL-68866-AT	-0.590185	4.79171e-10	negative
EIF3A	ORC4-55522-AP	-0.505777	2.32379e-07	negative
EIF3A	ORC4-55523-AP	0.505774	2.32425e-07	postive
EIF3A	COMMD4-31844-AT	-0.528809	5.07188e-08	negative
EIF3A	COMMD4-31843-AT	0.52879	5.07832e-08	postive
EIF3A	STAG2-90029-AP	-0.5464	1.46594e-08	negative
EIF3A	MPDU1-38995-AT	0.518979	9.84662e-08	postive
EIF3A	MYO19-40489-ES	-0.567388	3.02707e-09	negative
EIF3A	CHFR-25311-AT	-0.681802	5.3437e-14	negative
EIF3A	CHFR-25312-AT	0.681823	5.33038e-14	postive
EIF3A	WHSC1L1-83392-AT	0.5732	1.91748e-09	postive
EIF3A	WHSC1L1-83393-AT	-0.5732	1.91748e-09	negative
EIF3A	MITD1-54690-AT	0.501	3.14277e-07	postive
EIF3A	MITD1-54691-AT	-0.501	3.14277e-07	negative
EIF3A	INPP5F-13276-RI	-0.689191	2.21684e-14	negative
EIF3A	GTF2H1-14601-AP	-0.609207	9.18946e-11	negative
EIF3A	ZNF772-52253-AT	-0.550656	1.07398e-08	negative
EIF3A	ZNF772-52255-AT	0.550668	1.07299e-08	postive
EIF3A	KIAA1328-45287-AT	-0.552707	9.22976e-09	negative
EIF3A	PTPRJ-15812-AT	0.504567	2.50957e-07	postive
EIF3A	PTPRJ-15813-AT	-0.504567	2.50957e-07	negative
EIF3A	TRIM16-39364-AP	-0.541987	2.01487e-08	negative
EIF3A	CKLF-CMTM1-36737-AT	0.557609	6.39916e-09	postive
EIF3A	TVP23C-39356-AT	0.504639	2.49814e-07	postive
EIF3A	SPTLC1-86830-AT	0.527178	5.67026e-08	postive
EIF3A	SPTLC1-86829-AT	-0.527188	5.66631e-08	negative
EIF3A	GTF2H1-14599-AP	0.580006	1.11055e-09	postive
EIF3A	NIN-27491-AT	-0.554725	7.94361e-09	negative
EIF3A	TRIM16-39362-AP	0.553018	9.01981e-09	postive
EIF3A	MRPL19-54156-AT	0.52012	9.12641e-08	postive
EIF3A	SNAPC3-85916-RI	-0.522661	7.69889e-08	negative
EIF3A	ZCCHC10-73326-AT	-0.567305	3.04661e-09	negative
EIF3A	ZCCHC10-73327-AT	0.567301	3.0476e-09	postive
EIF3A	RABGEF1-79899-ES	0.520546	8.87035e-08	postive
EIF3A	TMEM33-69133-RI	0.500012	3.34328e-07	postive
EIF3A	CHMP2A-52481-AP	-0.509125	1.87548e-07	negative
EIF3A	ZNF587B-52346-AT	0.623867	2.3833e-11	postive
EIF3A	NR3C1-73878-AP	-0.551084	1.04067e-08	negative
EIF3A	SLC35E4-61791-AT	-0.585378	7.15285e-10	negative
EIF3A	SLC35E4-61792-AT	0.585378	7.15285e-10	postive
EIF3A	C11orf57-18723-RI	-0.551697	9.94595e-09	negative
EIF3A	COX15-12776-AT	0.53716	2.8386e-08	postive
EIF3A	COX15-12777-AT	-0.53716	2.8386e-08	negative
EIF3A	ZCCHC8-24958-AP	-0.51242	1.51533e-07	negative
EIF3A	NIN-27492-AT	0.516829	1.1352e-07	postive
EIF3A	PHC3-67600-AT	0.610634	8.08247e-11	postive
EIF3A	ZNF124-10515-AT	0.607611	1.06002e-10	postive
EIF3A	LEPROTL1-83274-AT	0.501138	3.11568e-07	postive
EIF3A	IL18BP-17471-AT	0.552914	9.08913e-09	postive
EIF3A	IL18BP-17473-AT	-0.552914	9.08913e-09	negative
EIF3A	PPP2R5C-29320-AT	0.548911	1.22073e-08	postive
EIF3A	FADS1-16298-AP	-0.55386	8.4728e-09	negative
EIF3A	NAA25-24574-ES	-0.560714	5.05862e-09	negative
EIF3A	DCLK1-25623-AT	-0.530071	4.65037e-08	negative
EIF3A	DCLK1-25624-AT	0.530074	4.6495e-08	postive
EIF3A	CP-67214-AT	0.560888	4.99233e-09	postive
EIF3A	AGBL5-52924-AT	-0.515928	1.20463e-07	negative
EIF3A	AGBL5-52925-AT	0.515928	1.20463e-07	postive
EIF3A	COL1A1-402821-ES	0.515764	1.21772e-07	postive
EIF3A	TCAIM-64361-ES	-0.548937	1.21838e-08	negative
EIF3A	POLH-76308-AT	-0.579801	1.12919e-09	negative
EIF3A	POLH-76307-AT	0.579802	1.12909e-09	postive
EIF3A	CP-67213-AT	-0.550319	1.10095e-08	negative
EIF3A	ZNF124-10516-AT	-0.622809	2.63337e-11	negative
EIF3A	NDUFB2-82020-AT	-0.632085	1.0839e-11	negative
EIF3A	THADA-53380-AT	0.510315	1.73689e-07	postive
EIF3A	TAF13-3988-AT	0.67682	9.53324e-14	postive
EIF3A	TAF13-3987-AT	-0.676823	9.53029e-14	negative
EIF3A	NIT1-8555-AT	0.506561	2.21054e-07	postive
EIF3A	NIT1-8556-AT	-0.506562	2.21037e-07	negative
EIF3A	MPDU1-38999-AT	-0.529493	4.839e-08	negative
EIF3A	TYK2-47509-AT	-0.510717	1.69239e-07	negative
EIF3A	TAF1D-18310-AT	0.632982	9.93213e-12	postive
EIF3A	TAF1D-18309-AT	-0.632982	9.93213e-12	negative
EIF3A	FAM175A-69798-AT	-0.634198	8.81834e-12	negative
EIF3A	FAM175A-69800-AT	0.634194	8.82152e-12	postive
EIF3A	SLC35E2-222-AT	-0.559585	5.51165e-09	negative
[truncated: 5,710 more rows]

## Sheet: Table S5
Table S5. Kaplan-Meier test result of 45 significant RBPs. RBP mutations that potentially affect the survival outcomes of SKCM patients were selected by Kaplan-Meier test. The p.value, hazard ratio (HR), 95% confidence interval (95% CI) of each RBP were listed.
RBP	P.value	HR	95%CI
ADARB2	0.0116894	0.547692	(0.3405452124-0.8808411079)
AFF2	0.0335969	0.650229	(0.4357888159-0.9701886494)
ANXA11	0.029809	0.347562	(0.1280395484-0.9434523499)
APOBEC3H	0.00370748	0.289061	(0.1183248518-0.7061580368)
CCDC108	0.00805435	0.608083	(0.4192985998-0.8818666746)
CGGBP1	0.000914741	0.075377	(0.01028948808-0.5521836875)
CISD2	0.0187358	0.217406	(0.05362627192-0.8813867464)
CSTF3	0.00162733	0.263214	(0.1077208492-0.6431578049)
ECH1	0.0439759	5.97896	(0.8300007794-43.06986305)
EIF3D	0.0265782	0.40791	(0.1797438123-0.9257082045)
EIF5A	0.00553141	0.102169	(0.01403963131-0.7435058014)
FYTTD1	0.0121482	0.117095	(0.01579620706-0.8680088008)
HMG20B	0.0303595	0.24086	(0.05937269546-0.9771078171)
ISY1	0.00492598	0.0999833	(0.01374388097-0.7273535115)
MEPCE	0.0335906	0.30696	(0.0968161346-0.9732306331)
MRPS15	0.0269502	0.295997	(0.09404217234-0.9316494267)
MTIF2	0.0114675	0.253311	(0.08030520231-0.7990299621)
NBPF10	0.00323059	0.285265	(0.1170557473-0.69519324)
NKRF	1.47e-06	0.0375934	(0.004985444303-0.2834783923)
NME1	0.0449146	0.264364	(0.06528482526-1.070512673)
NONO	0.0388912	3.90086	(0.9680552378-15.71887813)
PHF5A	0.045059	3.76532	(0.9344267941-15.17257308)
POLR2I	0.0467857	0.26699	(0.06592346614-1.081305735)
POP7	0.0017434	0.0833147	(0.01140423903-0.608662925)
POU5F1	0.02179	0.397462	(0.1756304077-0.8994784616)
PTPN1	0.00635252	0.308883	(0.1264315648-0.7546271579)
RPL12	0.00183865	0.146649	(0.03607730819-0.5961070085)
RPLP0	0.0017434	0.0833147	(0.01140423903-0.608662925)
RPP25	0.0107419	0.194803	(0.04794150726-0.7915554431)
RSL1D1	0.0417322	0.407354	(0.1667230663-0.9952851869)
SECISBP2L	0.0217374	0.443857	(0.217662562-0.9051122103)
SF1	0.0397371	0.460286	(0.2157053692-0.982189121)
SNRNP25	0	0.0045628	(0.0004137372167-0.0503198248)
SNRNP40	0.043859	3.79912	(0.9405546343-15.34551484)
SORBS2	0.0302853	0.588495	(0.3621959159-0.9561836576)
SRP54	0.0354731	0.427974	(0.1894166271-0.9669770067)
SRSF3	0.0193633	0.3899	(0.1718790318-0.8844723297)
SRSF9	0.0136895	0.261152	(0.08272062375-0.8244659797)
TEX10	0.0315798	0.420982	(0.1865697142-0.9499165088)
TRIM56	0.0435164	0.538629	(0.2925247453-0.9917827926)
UBE2D1	0.00102813	0.180732	(0.05718078656-0.5712387745)
XRCC5	0.0357487	0.312768	(0.09930615574-0.9850727767)
ZC3H14	0.0410111	2.69451	(1.001099509-7.252397515)

## Sheet: Table S6
Table S6. Survival-related splicing events selected by Lasso regression. Among the 19748 splicing events affected by RBP mutations, a total of 919 splicing events were identified to be correlated with the overall survival of SKCM patients using Lasso regression. The Z_score (Cor), hazard ratio (HR), 95% confidence interval ( 95%CI_L and 95%CI_H, respectively) and p.value were listed in the left t…
Splicing_event	Z_score	HR	95%CI_L	95%CI_H	P.value			Splicing_type	Splicing_event	Parent_gene
MTMR14|63114|ES	4.17905	6960.98	109.766	441441	2.92728e-05			ALL	919	757
BATF2|16723|AP	4.17844	44.967	7.54358	268.046	2.93516e-05			AA	75	74
BATF2|16724|AP	-3.94178	0.0255788	0.0041327	0.158317	8.08792e-05			AD	86	80
ME1|76870|ES	-3.91198	1.26739e-13	4.3779e-20	3.66905e-07	9.15419e-05			AP	212	163
URI1|48867|ES	-3.88116	0.00465156	0.00030885	0.0700566	0.000103961			AT	176	122
PTPRC|9320|AT	-3.6738	0.0251445	0.00352439	0.179392	0.00023897			ES	320	301
PTPRC|9321|AT	3.65575	39.0607	5.47467	278.69	0.000256428			ME	2	2
ITGB1BP1|52620|ES	-3.63862	1.077e-14	3.22388e-22	3.59791e-07	0.000274106			RI	48	47
RBM48|80441|RI	3.61046	45.0958	5.70397	356.53	0.000305652
DNM2|47584|AA	-3.51916	0.000911968	1.84871e-05	0.0449873	0.00043291
EXOC6|12541|AP	3.49443	76.584	6.71981	872.808	0.000475082
UBL5|47437|AD	-3.47483	1.43216e-13	8.15436e-21	2.51534e-06	0.00051117
FGD6|23746|ES	-3.4153	0.0129775	0.0010725	0.157032	0.000637116
PRMT7|37220|AA	3.35829	2532.69	26.1329	245458	0.00078425
OSCP1|1775|AP	-3.3518	1.47447e-16	8.1515e-26	2.66707e-07	0.000802894
GMFG|49792|ES	-3.31746	2.54417e-15	6.06889e-24	1.06655e-06	0.000908393
DDX31|87981|AP	-3.31364	6.58627e-13	4.10745e-20	1.0561e-05	0.000920887
ING2|71271|AP	-3.30103	0.00293309	9.19533e-05	0.0935582	0.000963295
ING2|71272|AP	3.30103	340.938	10.6885	10875.1	0.000963295
ZNF83|51481|AT	-3.28251	0.0262818	0.00299255	0.230818	0.00102889
ZNF83|51483|AT	3.28251	38.0491	4.33242	334.164	0.00102889
NVL|9945|ES	-3.26445	1.12622e-16	2.9942e-26	4.23606e-07	0.00109676
RGPD8|54989|AT	-3.25618	0.000879337	1.27285e-05	0.0607481	0.00112922
AMY2B|3910|ES	-3.24661	0.0015012	2.96394e-05	0.0760342	0.00116787
NDUFAF7|53221|AD	-3.24458	0.00330057	0.000104625	0.104123	0.00117625
RGS20|83840|ES	-3.23556	8.78421e-06	7.59993e-09	0.010153	0.00121406
RRN3|34132|AP	-3.2234	8.25201e-05	2.71431e-07	0.0250877	0.00126676
DBN1|74770|AP	-3.21338	0.0111749	0.000720758	0.173259	0.00131183
ZNF675|48818|AT	-3.20771	0.00515833	0.000206451	0.128885	0.00133794
NLRP3|10524|RI	-3.19904	0.0012421	2.05979e-05	0.074901	0.00137887
C4orf36|69838|AP	3.19014	109.255	6.11025	1953.54	0.00142205
SLC26A6|64728|AA	3.17908	364.926	9.60631	13862.9	0.00147743
FGD4|21029|AP	3.15301	337.459	9.04976	12583.6	0.00161595
SLC45A4|85334|RI	-3.13886	0.000281106	1.70404e-06	0.0463725	0.00169604
ARID5B|11866|AP	3.12858	1844.37	16.5916	205026	0.00175655
DCK|69460|AD	3.12615	1493.19	15.2785	145931	0.00177109
RFX5|7613|AD	3.12594	1566.82	15.5504	157870	0.00177239
ZBTB44|19496|AA	-3.11858	0.0019141	3.74745e-05	0.097767	0.00181723
MGAT4A|54653|AT	3.11648	192.35	7.04076	5254.9	0.00183024
MGAT4A|54655|AT	-3.11648	0.00519886	0.000190299	0.14203	0.00183024
BRCA1|41198|ES	-3.11564	4.21445e-17	2.10626e-27	8.43278e-07	0.00183547
FNBP1|87876|AT	-3.10992	0.000185756	8.27029e-07	0.0417221	0.00187138
FNBP1|87877|AT	3.10964	5379.47	23.95	1.2083e+06	0.00187315
LCOR|12683|RI	-3.09253	1.86123e-08	2.34751e-13	0.00147568	0.00198456
WWC2|71263|AD	-3.0911	5.59738e-12	4.10641e-19	7.6297e-05	0.00199414
RPS3A|70823|ES	3.08315	69.8905	4.69804	1039.73	0.00204824
CD37|50910|AP	-3.07858	0.00163367	2.74748e-05	0.0971389	0.00207993
CD37|50911|AP	3.07699	611.286	10.2678	36392.5	0.00209103
TTC13|10257|AA	3.06321	1122.13	12.546	100364	0.00218973
MYLK|66481|RI	-3.05896	0.00868256	0.000414839	0.181726	0.00222108
RNF167|38613|AD	-3.05374	2.63991e-09	8.23663e-15	0.000846113	0.00226011
PKD2L2|73490|AT	3.05212	2430.72	16.2755	363023	0.00227231
PLEKHJ1|46588|ES	-3.05126	1.72824e-16	1.29629e-26	2.30412e-06	0.00227881
CCT7|53961|ES	3.03134	18.5269	2.80598	122.327	0.00243467
MRPL2|76236|AT	-3.02467	1.66215e-07	6.72526e-12	0.00410802	0.00248908
MRPL2|76235|AT	3.02467	6.0163e+06	243.426	1.48693e+11	0.00248908
MYO9A|31494|ES	-3.01838	3.50003e-06	1.003e-09	0.0122136	0.00254133
CD46|9664|ES	3.01759	657.662	9.72015	44497.2	0.00254794
RIN3|28997|AT	-3.01143	4.50785e-13	4.1558e-21	4.88971e-05	0.00260021
DBP|50794|AP	-3.00512	0.000990726	1.08816e-05	0.0902016	0.00265472
DBP|50795|AP	3.00456	1008.34	11.073	91822.8	0.00265966
SAFB|46852|AA	-2.99858	0.000581515	4.46459e-06	0.0757427	0.00271238
RHOT1|40187|ES	-2.99601	0.0066625	0.00025112	0.176764	0.00273534
MFSD12|46692|AP	-2.98705	0.021722	0.00176056	0.268009	0.00281685
PPM1A|27773|AP	-2.98256	3.6823e-09	1.05647e-14	0.00128346	0.00285853
COG2|10241|AP	-2.98141	7.2983e-13	7.66572e-21	6.94849e-05	0.00286928
UGDH|69065|AP	-2.98044	0.00112304	1.29034e-05	0.0977428	0.00287839
STXBP6|27040|ES	2.97591	8694.37	22.1216	3.41711e+06	0.0029212
FGR|1336|ES	-2.96741	3.50191e-18	1.03482e-29	1.18508e-06	0.00300324
KTN1|27637|ES	-2.95536	0.00445366	0.000122849	0.161459	0.00312303
MFSD12|46693|AP	2.95319	46.6074	3.64031	596.721	0.00314513
FAM111B|16019|ES	-2.94854	7.1502e-05	1.25484e-07	0.0407426	0.00319277
CCDC65|21489|AT	2.94482	147.687	5.31507	4103.69	0.00323139
CCDC65|21490|AT	-2.94482	0.00677108	0.000243683	0.188144	0.00323139
IDS|90294|ES	2.9446	16711.2	25.8295	1.08118e+07	0.00323376
TRAPPC1|39078|RI	-2.94241	0.000406315	2.23871e-06	0.0737441	0.00325668
POM121L7|61220|AT	-2.9392	0.000513508	3.28868e-06	0.0801814	0.00329063
RGPD5|54919|AT	-2.93903	3.3983e-08	3.55266e-13	0.00325065	0.0032924
SH3BP5L|10544|AP	-2.93179	0.0143089	0.000836735	0.244694	0.00337016
GCLC|76501|AT	-2.9232	1.74515e-16	4.74473e-27	6.41881e-06	0.00346452
REPIN1|82239|ES	-2.92274	0.000656366	4.8167e-06	0.0894422	0.00346969
POSTN|25677|ES	2.92003	380.818	7.05516	20555.5	0.00349994
FAM49B|85139|ES	-2.91125	1.68856e-13	4.25215e-22	6.70538e-05	0.00359981
FDX1L|47499|AA	2.90845	4.0215e+12	12896.6	1.25401e+21	0.00363221
ZNF595|68342|AT	-2.90676	2.50249e-81	1.12346e-135	5.57426e-27	0.00365188
COPS8|58099|ES	2.90235	496.099	7.50313	32801.6	0.00370378
ING4|19912|AA	-2.89137	0.000494312	2.83772e-06	0.0861057	0.00383572
CYTH1|43890|ES	-2.89054	0.0205566	0.00147581	0.286334	0.00384575
BIN1|55195|ES	2.88666	567.578	7.65805	42066.1	0.00389351
PRMT2|60953|ES	-2.88178	1.30771e-12	1.0821e-20	0.000158035	0.00395441
ETHE1|50199|AT	-2.87989	7.28767e-05	1.11377e-07	0.0476849	0.00397812
PHACTR2|77985|AT	-2.87526	0.000100643	1.89681e-07	0.0534004	0.00403693
FDXR|43332|AA	2.87422	3751.59	13.7062	1.02687e+06	0.00405027
KIAA0195|43443|AP	2.86838	73.7418	3.90394	1392.91	0.00412585
MRPL55|10073|RI	2.86563	78.3378	3.96807	1546.55	0.00416178
POLDIP3|62528|ES	-2.85314	0.0270197	0.00226111	0.322878	0.00432902
NFAM1|62504|AT	-2.85082	6.46587e-05	8.5192e-08	0.0490745	0.00436063
TEAD2|50921|ES	2.84287	25.3603	2.72951	235.627	0.004471
FLT3LG|50945|AT	-2.83731	0.00910586	0.000354532	0.233877	0.00454956
SLC29A1|76373|ES	2.83546	5409.53	14.2128	2.05892e+06	0.00457592
NFU1|53852|ES	2.83435	254.385	5.52186	11719.2	0.0045919
TMCO6|73701|ES	2.83398	972265	70.2537	1.34555e+10	0.00459721
DGKA|22295|AP	-2.83044	0.0584655	0.00818519	0.417609	0.00464836
CD37|50914|AA	2.82779	90.6307	3.98724	2060.05	0.00468706
ZSCAN21|80873|RI	-2.82541	4.27848e-10	1.35607e-16	0.00134989	0.00472208
POLM|79459|ES	2.82233	18.882	2.45413	145.277	0.00476761
STK3|84651|AP	-2.81957	7.62848e-17	4.77139e-28	1.21964e-05	0.00480886
HDAC5|41775|AA	-2.816	0.00461927	0.00010942	0.195007	0.0048625
CAPS|46956|AD	-2.81305	0.000920531	7.05936e-06	0.120036	0.00490737
PPCS|2073|AT	-2.80769	4.42271e-10	1.30534e-16	0.00149848	0.00498982
LYRM7|73221|ES	-2.80662	0.00438806	9.90347e-05	0.194427	0.00500639
RHOBTB3|72822|AP	-2.80662	3.3873e-06	5.12686e-10	0.0223797	0.00500644
EIF4G1|67918|ES	-2.79205	0.0788895	0.0132663	0.469125	0.00523746
HMBOX1|83243|AA	-2.7917	8.19079e-08	8.66962e-13	0.0077384	0.00524316
PIGB|30719|ES	-2.79154	3.44777e-07	1.00044e-11	0.0118819	0.00524578
MAN2C1|31864|AA	-2.78972	1.10839e-08	2.85471e-14	0.00430355	0.00527537
DFFB|346|ES	2.7892	76.5321	3.63137	1612.93	0.00528386
ARHGAP17|35666|AA	-2.78764	3.44238e-07	9.83279e-12	0.0120515	0.00530942
TRMT10B|86435|ES	-2.78475	0.00989577	0.000384242	0.254855	0.00535692
CDC27|42052|ES	-2.78138	0.00245474	3.55475e-05	0.169512	0.00541288
HGF|80250|AT	-2.77915	0.0716912	0.0111763	0.45987	0.00545009
STRADA|42981|AD	2.76914	775.709	6.98886	86097.7	0.00562041
APBB1|14113|AP	-2.76624	0.0123736	0.000550772	0.277984	0.00567069
ATXN2L|35840|ES	2.76459	18.5556	2.33984	147.152	0.00569947
TMEM108|66827|AT	-2.76322	0.132374	0.0315424	0.555536	0.00572342
TMEM108|66828|AT	2.7632	7.55431	1.80004	31.7034	0.00572375
CAAP1|86033|ES	-2.75609	2.84669e-08	1.22553e-13	0.00661239	0.00584971
KHNYN|27003|AD	-2.75197	0.0155145	0.00079832	0.301509	0.00592375
NHSL1|77940|AP	-2.74976	0.00092124	6.31899e-06	0.134307	0.00596393
ZDHHC9|90051|AP	-2.74759	1.51823e-05	5.54624e-09	0.0415599	0.00600344
PDHX|14973|ES	-2.74378	1.81228e-11	3.84638e-19	0.000853886	0.00607365
ADPRH|66333|AP	-2.74268	0.00672788	0.000188644	0.239946	0.00609405
CDC27|42050|ES	-2.74085	0.00256495	3.60022e-05	0.182739	0.00612805
SOD2|78299|AP	-2.74022	1.08375e-07	1.13007e-12	0.0103932	0.00613979
FIP1L1|69312|ES	-2.7392	0.00368434	6.68391e-05	0.20309	0.0061589
FXR1|67747|ES	-2.73853	0.0205216	0.00127135	0.331254	0.00617146
TBC1D7|75384|AD	-2.73769	0.00763491	0.000232844	0.250347	0.00618717
MRPL23|13895|RI	-2.73641	0.00137822	1.23125e-05	0.154274	0.00621136
FBXO18|10672|ES	2.73492	54273.1	21.9567	1.34153e+08	0.00623963
ZNF675|48820|AT	2.73284	111.018	3.78841	3253.32	0.00627913
ARHGAP26|73876|AD	2.71634	17.5702	2.22132	138.976	0.00660087
STOML1|31624|ES	-2.71251	0.00144107	1.2754e-05	0.162825	0.00667766
NDUFB8|12835|AD	-2.70993	4.88134e-07	1.3297e-11	0.0179194	0.00672978
ATP5J|60266|AD	-2.70768	0.000615582	2.91874e-06	0.12983	0.0067756
TSEN34|51807|AP	2.70391	45.2601	2.85462	717.601	0.00685288
PPA2|70233|ES	-2.70175	0.00948059	0.000322957	0.278309	0.00689765
NDUFAF7|53224|AD	-2.70018	2.56269e-06	2.23961e-10	0.0293239	0.00693017
RCCD1|32525|AP	2.69566	77.1421	3.27398	1817.64	0.00702501
APBB1|14116|AP	2.69557	78.1174	3.28487	1857.71	0.00702692
DPP8|31171|ES	2.69556	54.8649	2.98291	1009.13	0.007027
KIAA0195|43444|AP	-2.69198	0.0173855	0.000909731	0.332247	0.00710282
ARID5B|11865|AP	-2.69013	0.00105171	7.11413e-06	0.155478	0.00714236
PINX1|82611|ES	-2.68784	0.000776395	4.19119e-06	0.143823	0.00719167
MRPL55|10129|AA	2.67855	8.65429	1.78416	41.9786	0.00739422
FLT3LG|50943|AT	2.67508	84.7335	3.27654	2191.26	0.0074712
FBLIM1|768|AP	2.67444	269.632	4.46048	16299.1	0.00748537
C20orf96|58439|ES	2.67123	552.548	5.3729	56823.9	0.00755737
NTMT1|87864|AT	-2.66694	2.14391e-11	3.09448e-19	0.00148534	0.00765457
ATG4D|47532|AD	-2.66508	0.00398073	6.83784e-05	0.231742	0.00769693
SKA2|42734|ES	2.6604	110.914	3.45471	3560.94	0.00780468
7-Sep|79241|AD	-2.66037	0.0141652	0.000615434	0.326036	0.00780547
RCCD1|32526|AP	-2.65844	0.0092065	0.000290469	0.291802	0.00785037
POLL|12906|AD	2.65639	43.2998	2.68557	698.13	0.0078983
ENY2|84894|AD	-2.65472	0.00012138	1.55991e-07	0.0944479	0.00793731
MAP2K5|31333|ES	-2.65119	0.000439809	1.45113e-06	0.133298	0.0080209
COL1A2|257687|ES	-2.648	0.000756876	3.70662e-06	0.154551	0.00809699
GOLT1B|20703|ES	2.64472	40.3242	2.60437	624.351	0.00817592
OGFOD2|25019|ES	2.64074	132166	20.9035	8.35642e+08	0.0082724
COLGALT2|9201|AP	2.63986	29.9393	2.39998	373.487	0.00829393
CSF2RA|88361|AT	2.63883	15.7671	2.03298	122.285	0.00831934
TARS2|7477|ES	-2.63682	1.42353e-11	1.2331e-19	0.00164337	0.00836873
SP100|57907|ES	-2.63169	2.99016e-06	2.29845e-10	0.0389004	0.00849624
SMNDC1|13083|AP	-2.63118	7.03668e-08	3.30654e-13	0.0149748	0.00850894
AP4S1|27100|AT	-2.62713	0.00182356	1.64982e-05	0.201559	0.00861076
AP4S1|27099|AT	2.62711	548.369	4.96108	60613.5	0.00861143
ANK2|70396|ES	2.62354	32.5654	2.41337	439.43	0.00870215
OARD1|76082|AP	2.62104	212.557	3.86397	11692.7	0.00876617
CSF2RA|88362|AT	-2.61898	0.0641878	0.00822215	0.501095	0.00881944
CCDC101|35755|ES	2.61763	540.78	4.86021	60170.9	0.00885435
ENPP2|85007|ES	2.61679	428.686	4.578	40142.3	0.00887618
FXR1|67755|ES	2.61365	70.4223	2.89816	1711.19	0.00895801
C4orf36|69839|AP	-2.61145	0.0386417	0.00336204	0.44413	0.00901602
FHL2|54834|ES	-2.60182	0.00542057	0.000106436	0.276058	0.00927304
PIGQ|32905|ES	2.5995	194.554	3.65725	10349.7	0.00933601
PBRM1|65234|ES	-2.59895	0.0795845	0.0118005	0.536729	0.00935099
SLC27A5|52473|AP	-2.59492	1.22954e-10	4.02209e-18	0.00375866	0.00946123
SSU72|180|AT	-2.59301	0.0181174	0.000873883	0.375611	0.00951393
SSU72|179|AT	2.59301	55.1956	2.66233	1144.32	0.00951393
ZNF771|36106|AT	2.59171	32.7474	2.34063	458.165	0.00955009
IL18BP|17475|RI	2.58726	6603.52	8.43589	5.16917e+06	0.00967415
STYXL1|80151|ES	-2.58348	3.97247e-12	8.90679e-21	0.00177174	0.0097808
PQBP1|89022|AP	2.58237	2.91725e+11	579.849	1.46768e+20	0.00981233
PQBP1|89023|AP	-2.58237	3.42789e-12	6.81347e-21	0.00172459	0.00981233
PPP2R3C|27212|RI	-2.58129	0.0227085	0.00128248	0.402093	0.00984309
HELLS|12589|ES	-2.57939	1.19467e-06	3.77417e-11	0.0378161	0.00989737
S100A4|7714|ES	2.57827	1947.21	6.14959	616567	0.0099297
FXYD1|49056|AP	2.57801	89.5953	2.9379	2732.33	0.00993708
RDH11|28089|AD	-2.57396	4.39665e-08	1.09943e-13	0.0175823	0.0100541
FCHSD2|17677|ES	-2.57008	2.01464e-07	1.57733e-12	0.0257319	0.0101675
MAP4K3|53324|AT	-2.56712	0.000119412	1.20761e-07	0.118078	0.0102546
SLC1A5|50594|AP	-2.56597	6.94076e-09	4.07029e-15	0.0118356	0.0102888
HOMEZ|26724|AP	-2.56539	0.0853342	0.0130166	0.559433	0.010306
PPP3CB|12155|ES	-2.56502	0.0433604	0.00394165	0.476989	0.0103171
HOMEZ|26723|AP	2.56495	11.7159	1.78686	76.8177	0.010319
TRNT1|62978|AD	-2.56471	7.10332e-08	2.44632e-13	0.0206257	0.0103262
FANCB|88539|ES	-2.56275	0.00177801	1.4019e-05	0.225504	0.0103846
FUOM|13552|AP	-2.56055	0.00504584	8.80349e-05	0.289209	0.0104505
UIMC1|74683|AP	2.55985	584.285	4.44986	76719.1	0.0104716
KNSTRN|29977|AA	-2.55848	6.12798e-06	6.22391e-10	0.0603353	0.010513
FAM71D|28041|AT	2.55839	62.6632	2.63228	1491.74	0.0105159
PAX3|95774|RI	2.55804	269.655	3.70107	19646.7	0.0105265
ZSWIM8|12235|AD	-2.55704	3.67061e-07	4.28675e-12	0.0314303	0.0105567
CEP63|66874|AP	2.55517	65.1229	2.64541	1603.15	0.0106137
NPFF|22089|RI	-2.554	8.3173e-07	1.79524e-11	0.0385339	0.0106493
TRMT10B|86438|ES	-2.55264	0.035205	0.00269564	0.459777	0.0106909
KLC2|16990|AP	2.55227	9.57375	1.6892	54.2604	0.0107022
MAGI2|80212|AP	-2.55148	1.48441e-12	1.21714e-21	0.00181036	0.0107265
SRSF7|53274|ES	-2.55011	4.54092e-08	1.03177e-13	0.0199851	0.0107687
ARHGAP12|11155|ES	-2.54998	0.00805106	0.000197811	0.327684	0.0107729
PDCD2L|48961|AP	-2.54973	0.00515522	8.98796e-05	0.295688	0.0107807
TMEM68|83878|AD	-2.54673	4.10538e-05	1.72739e-08	0.0975701	0.0108737
MBD4|66721|ES	-2.54273	0.00980998	0.000277732	0.346505	0.0109989
LCMT1|35668|ES	-2.54201	2.58643e-09	6.18941e-16	0.0108082	0.0110216
ACTR3B|82417|ES	-2.54059	3.31733e-07	3.32912e-12	0.0330558	0.0110666
SMARCA4|47610|AA	2.53978	35139.6	10.9087	1.13194e+08	0.0110924
EIF5A|38907|AP	-2.5397	1.47902e-05	2.77009e-09	0.0789686	0.0110948
RNF175|70879|AT	-2.53965	9.55035e-06	1.27604e-09	0.0714784	0.0110965
ITPK1|29022|ES	2.53786	7.05723e+11	498.955	9.98176e+20	0.0111532
ADSSL1|29553|AA	-2.53784	0.00772586	0.000180641	0.330428	0.0111539
MPRIP|39457|ES	2.53671	34.3984	2.23536	529.331	0.0111899
TMEM205|47666|RI	2.53544	716.923	4.44749	115566	0.0112306
KIF13A|75454|AT	2.53505	5225.47	6.97375	3.91547e+06	0.0112433
MPI|31780|ES	-2.53188	0.0147637	0.000564863	0.385874	0.0113452
ATAD1|12462|AT	-2.53021	5.63958e-19	4.1239e-33	7.71231e-05	0.0113994
BCLAF1|77906|ES	-2.52893	0.00349395	4.35861e-05	0.280082	0.011441
WNK1|19616|ES	2.52735	14.2168	1.8147	111.379	0.0114926
SF3A1|61728|ES	-2.52335	0.000396092	9.01988e-07	0.173937	0.0116242
CCT7|53971|ES	2.5233	28.791	2.11732	391.497	0.0116258
UIMC1|74681|AP	-2.52245	0.00176603	1.28201e-05	0.24328	0.0116542
RACGAP1|21634|ES	2.52108	69750.1	11.968	4.06508e+08	0.0116996
ZNF35|64379|ES	2.51893	35.8888	2.21338	581.92	0.0117712
CAMKK2|24853|ES	2.51868	11.8677	1.73111	81.359	0.0117796
TMEM208|36986|AD	2.51601	1.07581e+10	164.83	7.02156e+17	0.0118693
SAR1B|73412|AP	2.51441	63.6812	2.49918	1622.65	0.0119232
ZKSCAN5|80655|AP	2.51068	20.8975	1.94787	224.195	0.0120499
TRAPPC6A|50410|ES	-2.50983	0.00540592	9.17129e-05	0.318646	0.0120791
MYO10|71601|AP	-2.50873	0.000819475	3.17843e-06	0.21128	0.0121166
ZKSCAN5|80656|AP	-2.50815	0.030835	0.00203389	0.467478	0.0121364
TMX2|15912|ES	-2.50541	6.85122e-05	3.78548e-08	0.123998	0.0122309
UFM1|25698|AD	2.50507	287014	15.4042	5.34771e+09	0.0122429
SEMA4B|32477|ES	-2.49812	0.00517765	8.33099e-05	0.321787	0.0124854
DLG4|38844|AP	2.49764	43.0418	2.24768	824.223	0.0125022
NPEPL1|59991|AP	-2.49233	0.00904082	0.000223344	0.365967	0.0126908
DARS|55452|ES	-2.49086	1.0267e-06	1.99194e-11	0.052919	0.0127434
CELF2|10730|AP	2.48982	26.0226	2.00078	338.455	0.0127808
CRISPLD1|84228|AP	-2.48932	4.8459e-09	1.37674e-15	0.0170568	0.0127989
CCDC25|83176|ES	-2.48847	2.3049e-15	6.82386e-27	0.000778531	0.0128293
DOLPP1|87823|ES	-2.48661	0.0122149	0.00037928	0.393386	0.0128968
SERPINE2|57771|AA	2.48575	3.89902e+07	40.3305	3.76944e+13	0.012928
TNK2|68201|AP	2.48471	229.22	3.15111	16674	0.0129656
CD44|15280|ES	2.48459	12.5322	1.7055	92.0882	0.01297
PDCD10|67555|ES	-2.48372	5.92912e-05	2.73746e-08	0.12842	0.013002
ARL6IP4|25035|AD	-2.47973	4.91541e-08	8.22256e-14	0.0293841	0.0131483
NUDT1|78606|AP	-2.47858	4.94639e-05	1.94762e-08	0.125624	0.0131906
NPIPB3|34463|ES	-2.47736	0.0017745	1.18217e-05	0.266363	0.013236
ALG2|87057|ES	2.47614	64.5646	2.38402	1748.56	0.0132813
MST1|64900|ES	-2.47587	2.75829e-05	6.78156e-09	0.112189	0.0132912
DGKZ|15541|AP	2.47585	14.1863	1.73785	115.804	0.0132918
ZNF331|51722|AP	2.47546	5.79704	1.44189	23.3066	0.0133064
EIF2B5|67831|AT	-2.47512	3.10386e-12	2.39344e-21	0.00402515	0.0133192
KDM1A|1032|ES	2.47476	164.053	2.88905	9315.64	0.0133327
CUL7|76216|AP	-2.47471	0.00264943	2.41156e-05	0.291076	0.0133343
RWDD4|71274|ES	-2.47345	0.00252351	2.20472e-05	0.288838	0.0133814
PSMD9|24910|AA	-2.47095	2.73753e-06	1.05939e-10	0.0707395	0.0134755
JARID2|75411|AT	-2.47022	0.00040382	8.19242e-07	0.199051	0.013503
PAPOLG|53669|ES	-2.46934	0.00355002	4.03464e-05	0.312362	0.0135361
STAT3|41038|ES	-2.46842	0.00204206	1.49355e-05	0.279201	0.0135712
CNTNAP3|86471|ES	-2.46784	2.57394e-10	6.23279e-18	0.0106296	0.013593
HHLA3|3402|ES	2.46732	53.769	2.26909	1274.13	0.0136128
ASCC1|12081|ES	2.4654	5243.94	5.78855	4.75058e+06	0.0136862
FAM136A|53891|ES	2.45986	210.715	2.96636	14968.1	0.0138991
TFAP2A|75289|AP	-2.4588	0.0073542	0.000146522	0.369121	0.0139403
HBS1L|77790|AA	-2.45464	0.0139412	0.000459806	0.422694	0.0141025
GPN2|1307|AP	-2.45278	0.00862216	0.000193202	0.384788	0.0141757
ODF2|87760|AA	2.45173	1.25212e+06	16.7132	9.38064e+10	0.0142171
ALDH1L2|24117|AT	-2.45011	6.87489e-06	5.09731e-10	0.0927236	0.0142812
ZSCAN5A|52163|AP	2.44278	57.3674	2.22639	1478.18	0.0145745
POC1B|23631|ES	-2.44219	1.17399e-05	1.29673e-09	0.106287	0.0145986
BMP7|59885|AT	-2.4416	8.55091e-06	7.30724e-10	0.100062	0.0146222
TCEB1|84216|AD	-2.44138	0.0148988	0.000508792	0.436277	0.0146311
PNPLA4|88439|AP	2.43954	77801.4	9.15154	6.61426e+08	0.0147059
PNPLA4|88440|AP	-2.43954	1.28532e-05	1.51189e-09	0.109271	0.0147059
MYH14|51169|ES	2.43878	17.6259	1.75656	176.865	0.0147369
SPECC1|39796|ES	-2.43849	0.0763452	0.0096562	0.603611	0.0147486
IRF8|37917|AT	-2.43569	1.63594e-08	8.87785e-15	0.0301459	0.0148633
SSR4|90498|AP	-2.43242	0.00411996	4.93232e-05	0.344139	0.0149983
IDS|90291|AT	-2.43171	0.0163959	0.000596773	0.450464	0.0150276
MYB|77818|ES	2.43026	62.3149	2.22477	1745.41	0.0150878
CELF2|10732|AP	-2.42865	0.0400733	0.00298768	0.537497	0.0151552
AACS|25177|RI	2.42087	1093.79	3.78943	315717	0.0154836
CCNL1|67389|ES	2.42029	25.017	1.84474	339.261	0.0155083
ACAP1|38919|AP	2.41753	24.3849	1.83038	324.862	0.0156261
SDHAF2|16228|ES	-2.41708	3.1781e-09	4.08733e-16	0.0247114	0.0156456
HYAL2|65006|AA	-2.41342	0.00937972	0.000211536	0.415906	0.0158036
EIF3K|49684|AD	-2.4126	8.16611e-13	1.2357e-22	0.00539657	0.015839
BRWD1|60604|AT	2.41252	2339.3	4.28544	1.27696e+06	0.0158426
APTX|86081|ES	-2.4118	0.0138685	0.000428687	0.448664	0.015874
DNAJB12|12092|AD	-2.40939	0.00186493	1.12312e-05	0.309669	0.0159794
C14orf28|27387|ES	-2.40886	1.88594e-11	3.54467e-20	0.0100341	0.0160025
ASPHD1|35983|AT	2.40872	9.53177	1.52203	59.693	0.0160087
NCBP2|68270|AD	2.40843	1287.12	3.79342	436727	0.0160214
UNKL|33084|AD	-2.40826	0.00872431	0.000183991	0.413681	0.0160286
PIGP|60543|ES	2.40826	896.225	3.54479	226592	0.0160288
PTK2B|83149|AP	-2.4058	0.0637256	0.00676406	0.600371	0.0161372
NUDT6|70526|AD	2.40331	180.223	2.60697	12459	0.0162474
ASPHD1|35984|AT	-2.40314	0.105197	0.0167634	0.660147	0.0162548
HEXIM2|41949|AP	2.40083	30.045	1.86794	483.261	0.0163581
HEXIM2|41950|AP	-2.40083	0.0332834	0.00206927	0.53535	0.0163581
PBRM1|65236|ES	-2.40002	0.0919833	0.0131046	0.645643	0.0163944
CUL7|76215|AP	2.39994	347.553	2.92307	41324	0.0163978
CERS2|7527|AT	2.39606	3.54832e+10	83.2055	1.51319e+19	0.0165725
ZNF268|25354|AA	-2.39547	3.21629e-06	1.03107e-10	0.100328	0.0165993
CERS2|7528|AT	-2.39536	2.83927e-11	6.65997e-20	0.0121043	0.016604
C7orf49|81873|AD	-2.38905	0.0879777	0.0119768	0.646255	0.016892
PDCD2L|48960|AP	2.38833	148.559	2.45215	9000.24	0.0169252
CLPTM1|50379|AP	2.37959	5793.5	4.60861	7.28304e+06	0.017332
SENP2|68027|ES	-2.37926	7.33566e-07	6.48574e-12	0.0829697	0.0173477
DUSP18|61795|AT	-2.37745	0.00380185	3.84547e-05	0.375873	0.0174328
CLP1|15883|AP	-2.37445	1.72309e-65	5.99629e-119	4.95144e-12	0.017575
CSGALNACT2|11318|AT	-2.37253	8.57757e-11	4.14239e-19	0.0177614	0.0176666
ZNF346|74706|ES	-2.37245	7.7227e-15	1.69488e-26	0.00351883	0.0176708
RTKN|54058|ES	2.3717	82.37	2.15073	3154.66	0.0177063
ILK|14176|RI	-2.37161	1.16323e-07	2.16246e-13	0.0625723	0.0177106
COL1A1|265696|ES	2.37102	117.457	2.28479	6038.23	0.0177392
CAP2|75436|ES	-2.37032	1.87795e-07	5.15044e-13	0.0684738	0.0177727
TRIM11|10207|AP	-2.36875	0.0296731	0.00161569	0.544964	0.0178482
TRIM11|10206|AP	2.36875	33.7006	1.83498	618.931	0.0178482
EXOSC9|70502|RI	2.36823	652.728	3.05659	139389	0.0178735
CYB561|42925|AP	-2.36575	0.0112038	0.000271212	0.462828	0.0179938
GPR56|36585|AD	2.3655	8.35298e+06	15.3697	4.53961e+12	0.0180058
EMR2|48033|ES	-2.36332	0.00736396	0.000125386	0.432489	0.0181122
TMEM55A|84424|ES	2.36257	114638	7.28042	1.80509e+09	0.0181488
C12orf66|22857|AT	-2.36019	0.00491898	5.95863e-05	0.406073	0.0182656
C12orf66|22858|AT	2.36019	203.294	2.46261	16782.4	0.0182656
PRRT3|63296|AT	-2.35803	0.00101958	3.32552e-06	0.312594	0.0183721
FNBP1L|3788|RI	-2.35686	0.0548085	0.00489863	0.613228	0.0184302
ZNF135|52390|AT	-2.35616	0.016726	0.000556583	0.502638	0.0184648
ZNF135|52389|AT	2.35602	59.7756	1.98902	1796.43	0.0184721
ELOF1|47736|AA	-2.35526	1.05559e-12	1.14039e-22	0.00977087	0.0185099
ECHDC1|77475|ES	-2.35427	0.0588016	0.00555764	0.622141	0.0185589
SEC16A|88178|ES	2.35222	5497.39	4.2044	7.18801e+06	0.0186619
CNTROB|39080|AD	2.35203	4836.03	4.1132	5.68589e+06	0.0186712
INO80B|54060|AT	2.34936	7255.28	4.36398	1.20622e+07	0.0188059
INO80B|54061|AT	-2.34909	0.000138	8.302e-08	0.22939	0.0188194
AFMID|43788|AT	-2.34293	7.35633e-12	3.57379e-21	0.0151423	0.019133
TAOK3|24699|AP	2.34258	56.245	1.93126	1638.05	0.0191511
HIST1H2AC|75605|AD	-2.34154	0.00625838	8.95393e-05	0.437432	0.0192042
PML|31634|RI	2.34132	396.237	2.64943	59259.5	0.0192159
TCF4|45609|AP	2.33962	20.712	1.63526	262.336	0.0193034
EMC3|63298|AT	-2.33824	6.27223e-14	5.37948e-25	0.00731314	0.0193747
EPN2|39705|ES	-2.3382	0.0113039	0.000263858	0.484266	0.0193769
LSP1|13865|AP	-2.33809	0.0118005	0.000285507	0.487731	0.0193827
CNRIP1|53838|RI	-2.3378	0.0555264	0.00491944	0.626735	0.0193974
ANKRD9|29419|RI	2.33684	153.414	2.25178	10452.1	0.0194476
HNF1A|24782|AT	-2.33619	0.0224148	0.000926194	0.542459	0.0194814
HNF1A|24784|AT	2.33611	44.608	1.84324	1079.56	0.0194853
ZNF23|37432|AP	-2.33498	0.0491323	0.00391661	0.616345	0.0195445
ZNF263|33513|ES	2.33428	43.4918	1.83118	1032.96	0.0195809
MAP3K11|16883|AP	-2.3336	4.06526e-05	8.34093e-09	0.198135	0.0196166
HMGCR|72513|AP	2.33291	81.1992	2.01959	3264.67	0.0196531
SLC39A8|70105|AP	2.3317	13.4806	1.51393	120.036	0.0197165
HHLA3|3408|AD	-2.33114	0.00216681	1.24695e-05	0.376525	0.0197458
HS2ST1|3689|AP	-2.33059	8.77031e-10	2.11999e-17	0.0362824	0.019775
OSBPL1A|44893|AD	-2.33021	0.000162071	1.05112e-07	0.249896	0.019795
DDHD2|83386|ES	2.33014	1.5187e+30	62342	3.69965e+55	0.0197986
JAG2|29601|ES	-2.32874	0.0159531	0.000490101	0.519283	0.0198728
HGF|80248|AT	2.32839	10.7774	1.45672	79.7354	0.0198916
TYW1|79908|ES	-2.32814	0.00416007	4.11833e-05	0.420223	0.0199046
TEAD2|50925|ES	-2.32806	0.0188638	0.000666663	0.533768	0.0199087
BROX|9894|AP	-2.32753	0.0637138	0.00627054	0.647385	0.019937
GNB1L|61083|RI	2.32508	99.3353	2.0588	4792.84	0.0200675
STUB1|32949|AP	-2.32452	0.00952711	0.000188315	0.48199	0.0200976
MPP5|28044|AT	-2.32407	1.29819e-08	2.89915e-15	0.0581308	0.0201215
LILRB4|51930|ES	-2.32213	0.0434849	0.00308352	0.613239	0.0202258
PROS1|65675|AP	2.3221	185.086	2.25735	15175.6	0.0202278
CGREF1|52939|ES	-2.32109	1.00656e-08	1.77797e-15	0.056984	0.0202818
HDAC11|63503|ES	-2.31816	1.10636e-12	8.61418e-23	0.0142095	0.0204407
OXR1|84855|ES	-2.31784	0.0350987	0.00206628	0.596201	0.0204581
DTNB|52867|ES	2.31661	20.9093	1.59686	273.787	0.0205252
RIF1|55572|ES	-2.31462	0.02756	0.00131688	0.576784	0.0206337
DNAJA4|32073|AT	-2.31456	3.15324e-11	4.03941e-20	0.0246148	0.0206372
SHOC2|13100|ES	-2.31184	5.66457e-07	2.86509e-12	0.111994	0.0207865
NSMF|88309|AT	-2.31075	0.0429018	0.00296857	0.620017	0.0208469
CUX1|81078|ES	-2.31031	5.16673e-13	1.94824e-23	0.0137022	0.0208712
NFIX|47906|ES	2.3095	1.91654e+06	8.92989	4.11331e+11	0.0209157
MINK1|38600|ES	2.30854	637.022	2.65098	153074	0.0209694
PHC1|20216|ES	-2.30492	0.00925887	0.000172759	0.49622	0.0211711
NBPF3|968|ES	-2.30429	6.7976e-07	3.85765e-12	0.119781	0.0212066
8-Sep|73300|AT	-2.30318	9.45598e-06	5.01332e-10	0.178356	0.0212687
EPS15L1|48153|AT	2.30084	55.7862	1.81447	1715.15	0.0214009
HNRNPA1L2|26005|ES	2.29874	38.2247	1.71079	854.063	0.0215197
SERP2|25779|ME	-2.29843	1.09886e-06	9.10751e-12	0.132581	0.0215376
RAB40A|89735|AP	-2.29842	0.0822819	0.00977992	0.692266	0.0215381
PCBP4|65125|AA	-2.29811	0.00862107	0.000149583	0.496867	0.0215558
TMEM168|81457|ES	-2.29738	0.00550276	6.50131e-05	0.465759	0.0215972
LY75|55707|AT	2.29655	27.4258	1.62472	462.955	0.0216444
LY75|55708|AT	-2.29655	0.036462	0.00216004	0.615489	0.0216444
DCUN1D1|67768|AD	-2.2965	1.04652e-09	2.26723e-17	0.0483062	0.0216472
MTPAP|11118|AP	-2.29649	2.00256e-13	2.91059e-24	0.0137782	0.021648
KLC2|16988|AP	-2.29568	0.11686	0.0186928	0.730563	0.0216942
TM7SF2|16761|ES	-2.29282	9.11969e-08	8.74954e-14	0.095055	0.0218583
TBC1D22A|62726|ES	-2.29258	4.6063e-16	3.5631e-29	0.00595494	0.0218719
TFCP2|21802|ES	2.29132	7.48357e+13	101.482	5.51862e+25	0.0219449
PDK1|55984|ES	-2.29128	1.48791e-08	2.99907e-15	0.0738185	0.0219472
SPTBN1|53579|AT	2.2888	47.0493	1.73901	1272.93	0.0220907
SPTBN1|53578|AT	-2.28877	0.0212549	0.000785584	0.575074	0.0220929
CCL28|71945|AP	-2.28396	0.0134932	0.000335343	0.54293	0.0223739
MRPL55|10128|ES	2.28377	6.61794	1.30727	33.5027	0.0223852
APOC1|50356|AP	2.28306	427.933	2.35718	77689.1	0.0224267
APOC1|50357|AP	-2.28128	0.00234559	1.29093e-05	0.426189	0.0225319
ANAPC11|44220|AD	-2.28094	1.17862e-05	6.85982e-10	0.202505	0.0225519
NALCN|26204|AT	2.27995	8.36277	1.34726	51.9098	0.0226104
NT5C3B|40959|AD	-2.27854	0.0248508	0.00103523	0.596546	0.0226945
TMEM198|57724|AA	-2.27781	0.0185345	0.00059931	0.573208	0.0227377
ANKS3|33804|ES	2.27709	190.722	2.07771	17507.1	0.022781
ATG4D|47534|ES	2.27659	574.842	2.41988	136554	0.0228108
LACTB2|84123|AT	-2.27576	0.000933531	2.29455e-06	0.379805	0.0228604
RNFT2|24668|AA	-2.27503	1.61891e-06	1.66113e-11	0.157777	0.0229041
FAM89B|16872|AA	-2.27288	0.0191615	0.00063289	0.58014	0.0230331
UAP1|8750|ES	2.27179	46.7288	1.69498	1288.26	0.0230994
KDM5C|89208|ES	2.2696	86.816	1.83855	4099.43	0.0232321
MAD1L1|78597|ES	-2.26823	3.96092e-07	1.1633e-12	0.134866	0.0233152
DTX3|22663|RI	2.26719	14.6875	1.43925	149.886	0.0233783
PIK3IP1|61843|ES	-2.26711	3.57953e-09	1.78617e-16	0.0717345	0.0233837
ABCA1|87106|AT	-2.26688	0.000119851	4.87762e-08	0.294494	0.0233973
VPS33A|24940|AT	-2.26615	3.42691e-05	4.71079e-09	0.249294	0.0234424
VPS33A|24941|AT	2.26615	29180.8	4.01132	2.12279e+08	0.0234424
CD37|50912|AT	-2.26614	0.000714221	1.3575e-06	0.375773	0.0234429
CD37|50913|AT	2.26601	1399.78	2.66015	736570	0.0234507
FLOT2|40004|ES	2.26439	5.56651	1.25961	24.5997	0.0235503
8-Sep|73299|AT	2.26349	67497.3	4.44211	1.02561e+09	0.0236055
PGPEP1|48422|ES	2.26281	30403.2	3.98089	2.32198e+08	0.0236473
CTSH|32139|ES	2.26225	1948.66	2.75156	1.38005e+06	0.023682
BROX|9895|AP	2.26224	14.1732	1.42514	140.954	0.0236823
IL32|33376|AD	2.26108	52.1884	1.69332	1608.46	0.0237541
PER3|515|AA	2.26079	52.4483	1.69368	1624.17	0.0237723
SDCBP|83937|AA	-2.26069	8.64874e-09	8.84057e-16	0.0846107	0.0237785
D2HGDH|58425|ES	-2.25892	0.0115106	0.000239218	0.553858	0.0238885
TENC1|21923|AP	-2.2582	0.0757915	0.00807616	0.711272	0.0239335
ZFAND6|32167|AP	-2.25547	0.0073698	0.000103351	0.52553	0.0241037
MFAP3|74208|ES	-2.25533	2.21632e-05	1.99899e-09	0.245727	0.0241128
METTL21A|57191|AT	-2.25352	0.00394148	3.19539e-05	0.486178	0.0242262
UBFD1|35608|AT	-2.25282	9.92856e-13	3.58195e-23	0.0275203	0.0242705
QKI|78407|RI	2.25277	5.25726	1.24074	22.276	0.0242734
NCAPH2|62840|AT	-2.25276	1.03697e-06	6.44635e-12	0.166808	0.0242743
NCAPH2|62839|AT	2.25272	964296	5.99353	1.55145e+11	0.0242769
JOSD2|51204|AP	2.25036	10470.2	3.30179	3.32016e+07	0.0244262
PSMC3IP|41074|ES	-2.25015	0.0204518	0.000690741	0.605549	0.0244397
ASPH|83974|AA	2.24891	2527.42	2.73642	2.33438e+06	0.0245183
DNM1L|21045|ES	-2.24866	0.0341601	0.00180018	0.64822	0.0245339
CACTIN|46714|ES	-2.2474	0.0321749	0.00160664	0.64434	0.0246144
PPIP5K2|72915|ES	2.2469	32.8775	1.56212	691.964	0.0246463
C22orf29|61085|RI	2.24659	39.3615	1.59772	969.712	0.0246665
MRPL55|10106|AA	2.24533	6.58712	1.27072	34.146	0.024747
PDE4B|3306|AP	-2.24444	0.198206	0.0482303	0.814539	0.0248042
PCDH18|70605|AD	-2.24394	0.0275274	0.00119393	0.634675	0.0248366
MARS|22603|AA	-2.24346	3.25968e-15	7.19392e-28	0.0147702	0.0248674
CUL5|18597|RI	-2.24298	0.0373928	0.00211671	0.660566	0.024898
C16orf13|265880|ES	-2.24272	0.0601166	0.00515144	0.701551	0.0249149
WARS|29289|ES	-2.2411	6.74241e-08	3.60759e-14	0.126012	0.0250197
C11orf80|17128|ES	-2.24075	0.00618364	7.23205e-05	0.528721	0.0250425
TMEM68|83874|ES	-2.23995	0.0079319	0.000115166	0.546297	0.0250941
JOSD2|51203|AP	-2.23993	9.93276e-05	3.12217e-08	0.315997	0.0250956
FGGY|3207|AP	-2.23887	4.50229e-05	7.0523e-09	0.287433	0.0251647
FAH|32177|AP	2.23864	4.97048	1.22093	20.2352	0.0251795
FAH|32178|AP	-2.23864	0.201188	0.0494189	0.819049	0.0251795
LRRC37B|40173|ES	-2.2355	4.89175e-07	1.4346e-12	0.166801	0.0253846
LILRB4|51933|AA	2.23501	351.961	2.05767	60202.2	0.0254168
SLC16A7|22779|AT	-2.23329	0.0202111	0.000658496	0.620338	0.0255301
MCPH1|82575|AT	-2.23312	0.0333762	0.00168844	0.659763	0.0255412
MCPH1|82574|AT	2.23303	29.9523	1.51545	591.996	0.0255473
ATP5J|60274|AD	-2.23063	0.027977	0.001208	0.647941	0.0257058
FAM227B|30539|AT	2.23047	1185.44	2.35937	595609	0.0257161
COMMD4|31848|ES	-2.22712	1.85944e-06	1.68341e-11	0.205387	0.0259391
AIDA|9891|AP	-2.22638	0.0708893	0.00689772	0.728545	0.0259887
UGDH|69064|AP	2.22482	1223.08	2.33104	641744	0.0260933
REXO4|88044|AA	-2.22438	1.4082e-11	3.86602e-21	0.0512939	0.0261226
KIAA1737|28578|ES	-2.22371	6.52549e-06	1.75489e-10	0.242647	0.0261678
SLC3A2|16464|AP	-2.22223	0.00071617	1.20559e-06	0.425434	0.0262678
NUP98|13998|AD	2.22089	44.1212	1.56037	1247.57	0.0263581
FAM189B|8046|ES	-2.22072	0.0451538	0.0029333	0.695077	0.0263697
TREX2|90431|AA	-2.22064	5.06399e-09	2.41423e-16	0.10622	0.0263753
UBA52|48486|AD	-2.22054	0.0141162	0.000328519	0.606561	0.0263823
STIM1|14031|AP	-2.2189	1.69716e-10	3.97733e-19	0.0724194	0.0264936
DENND5A|14299|AP	-2.21877	0.0862661	0.00990391	0.751404	0.0265026
PPFIBP1|20893|ES	2.21801	132.954	1.76635	10007.6	0.0265539
ZNF23|37430|AP	2.21766	17.277	1.3925	214.358	0.0265779
NALCN|26202|AT	-2.217	0.11981	0.0183578	0.781921	0.0266234
FASTK|97806|AD	2.2162	8.86403	1.28695	61.0518	0.0266781
YPEL3|36074|AD	2.21532	323.991	1.94709	53911.3	0.026738
MTFP1|61754|AA	2.2115	516.769	2.03523	131214	0.0270011
SLC9B2|70176|ES	-2.21074	0.00876263	0.000131415	0.584284	0.027054
DCLK2|70807|ES	2.21049	12.9055	1.33625	124.64	0.0270713
GAMT|46473|AT	-2.21021	9.65003e-06	3.44284e-10	0.270483	0.0270908
GAMT|46472|AT	2.21006	103579	3.69433	2.90406e+09	0.0271012
TUBB4A|47060|RI	2.21004	2.32807e+19	155.399	3.48774e+36	0.0271025
GLT8D2|24090|AT	-2.20966	5.09506e-08	1.73144e-14	0.149931	0.0271287
ARHGAP11A|29819|AD	-2.20918	5.39547e-12	5.43504e-22	0.0535619	0.0271619
PARP10|85520|AD	-2.20905	7.96874e-07	3.09344e-12	0.205276	0.0271711
FAM65A|37081|AP	2.20801	11.8406	1.32003	106.21	0.0272434
BOD1|74584|ES	-2.20656	8.19812e-13	1.50703e-23	0.0445972	0.0273451
ZNF585A|49446|AT	-2.2061	0.0804702	0.00857766	0.75492	0.027377
MAGOHB|20475|AD	-2.20358	2.00338e-05	1.32722e-09	0.3024	0.0275537
TM7SF3|20860|ES	-2.20319	7.10781e-11	6.66496e-20	0.0758009	0.0275816
ZBTB44|19495|ES	-2.20108	0.00354036	2.32588e-05	0.538899	0.0277301
RABGGTB|3512|AT	2.20088	48717.3	3.25935	7.28174e+08	0.0277445
RABGGTB|3513|AT	-2.20088	2.05266e-05	1.3733e-09	0.306809	0.0277445
SLC25A23|47043|ES	2.20072	5.46431e+06	5.45856	5.47006e+12	0.0277558
RAP1B|22944|ES	-2.2002	1.4413e-07	1.16009e-13	0.179069	0.0277928
ARPP19|30675|RI	-2.1997	0.0062547	6.80129e-05	0.575204	0.0278285
ARFGAP1|60114|ES	-2.19902	4.67171e-16	1.01276e-29	0.0215499	0.0278768
DERL1|85030|AA	-2.1983	4.98903e-18	1.87031e-33	0.0133082	0.0279274
FDPS|8059|ES	2.19809	15.5887	1.34655	180.466	0.0279425
ASCC2|61682|ES	2.19745	348.454	1.88252	64499	0.0279883
ZBTB25|27880|AP	2.19676	47.997	1.51783	1517.76	0.0280376
MSR1|82779|AT	2.1966	60.2036	1.55494	2330.94	0.0280493
MSR1|82778|AT	-2.1966	0.0166103	0.000429011	0.643113	0.0280493
AIDA|9892|AP	2.19601	13.6105	1.32398	139.916	0.028091
SPINK9|73976|AP	-2.19553	0.112908	0.0161096	0.791342	0.0281258
CD9|19817|AP	2.19534	5856.41	2.53481	1.35306e+07	0.0281395
IRF7|13713|ES	-2.19381	0.00514177	4.63667e-05	0.57019	0.0282491
PABPC4|1897|AD	-2.19352	0.00813489	0.000110458	0.599107	0.02827
KDM3B|73543|RI	-2.19329	2.00698e-09	3.39098e-17	0.118785	0.0282868
DLC1|82764|AP	2.193	16.6759	1.34853	206.215	0.0283077
TSGA10|54661|AP	2.19156	10.6999	1.28464	89.1206	0.0284112
FAM86B1|82707|ES	2.19092	11.1798	1.2898	96.9045	0.0284574
MROH1|85542|AT	2.19062	13.1317	1.31145	131.489	0.0284794
MROH1|85543|AT	-2.19061	0.0761521	0.00760516	0.762528	0.0284803
TECPR2|29415|AT	-2.18938	0.00161793	5.13307e-06	0.509966	0.0285694
TECPR2|29416|AT	2.18931	618.003	1.96054	194807	0.0285744
PAPD4|72634|ES	-2.18921	3.66111e-14	3.42154e-26	0.0391746	0.0285818
TENC1|21924|AP	2.18876	1885.74	2.19983	1.6165e+06	0.0286145
NSFL1C|58502|AA	-2.18859	6.69216e-10	4.06912e-18	0.110061	0.028627
EPS15L1|48158|AT	-2.18727	0.0322376	0.00148504	0.699823	0.0287231
RAB11FIP3|32895|ES	2.18673	29.3926	1.4199	608.441	0.0287623
ATXN3|28937|ES	2.18593	705663	4.0233	1.23769e+11	0.0288209
FAM86B1|82692|ES	2.18469	10.2914	1.27101	83.33	0.0289112
C19orf70|46867|AT	-2.18468	3.89603e-05	4.31315e-09	0.351925	0.0289122
C19orf70|46866|AT	2.18468	25667.2	2.84152	2.31849e+08	0.0289122
TVP23C|39354|AT	2.18423	850.56	1.999	361906	0.028945
ZNF266|47339|AD	2.18367	23.0134	1.37889	384.089	0.0289864
C7orf49|81874|AD	-2.18276	7.50264e-06	1.87726e-10	0.29985	0.0290533
BAIAP2|44097|RI	2.18211	8.87978	1.24897	63.1324	0.0291011
2-Sep|58351|AP	2.18075	3437.57	2.28048	5.18175e+06	0.0292016
2-Sep|58350|AP	-2.18044	0.000291307	1.93288e-07	0.439034	0.0292252
IL12RB1|48393|AT	-2.17989	0.00494137	4.17219e-05	0.585236	0.0292653
IL12RB1|48392|AT	2.17986	202.356	1.70855	23966.4	0.0292682
ATG4D|47538|ES	2.17982	21.9871	1.36575	353.969	0.0292707
GLB1L|57659|ES	-2.17954	0.00693153	7.92828e-05	0.606008	0.0292918
TPCN1|24631|ES	2.17947	25.9809	1.38828	486.22	0.029297
MORN4|12732|ES	-2.17923	0.00013409	4.40997e-08	0.407716	0.0293148
MTMR1|90356|ES	-2.17863	0.0649858	0.00555641	0.760051	0.029359
CD9|19819|AP	-2.17858	0.000235426	1.28171e-07	0.432435	0.0293628
QPCTL|50516|ES	2.17688	2.49341e+23	214.462	2.89891e+44	0.0294898
MTFR1L|1209|AA	-2.17587	0.00123974	2.9859e-06	0.514733	0.0295652
SH2D3C|87664|AP	2.17556	9.70045	1.25253	75.1269	0.0295885
RUFY3|69444|AP	2.17477	14.3728	1.30117	158.764	0.0296471
TP53INP2|59033|ES	-2.17425	0.00406953	2.84892e-05	0.581311	0.0296866
CASP1|18517|AT	-2.17398	1.19858e-05	4.38345e-10	0.327732	0.0297065
IL32|33375|ES	-2.17303	1.28802e-13	3.04583e-25	0.054468	0.0297783
ILF3|47578|ES	-2.17254	9.37681e-09	5.36544e-16	0.163872	0.0298153
IGSF3|4366|ES	2.17153	25.3821	1.37037	470.129	0.0298911
SH3TC2|74009|RI	2.17139	11.7341	1.27096	108.335	0.0299018
CBLL1|81372|ES	2.17031	121.02	1.59174	9201.17	0.0299832
USP6NL|10747|AP	-2.16891	0.113608	0.0159155	0.810959	0.0300891
COL6A2|60896|AT	2.16862	267.788	1.71236	41878	0.0301114
COL6A2|60897|AT	-2.16862	0.0037343	2.38789e-05	0.58399	0.0301114
RHCG|32421|AT	-2.1686	0.000403013	3.44529e-07	0.471425	0.0301134
KCNAB2|361|AP	-2.16803	0.0758905	0.00737642	0.780782	0.0301561
MXD3|74755|RI	-2.16775	0.00784991	9.8065e-05	0.62837	0.0301777
DMTF1|80303|AA	2.16706	11.5933	1.26386	106.343	0.0302305
CRCP|79871|ES	2.16695	154.473	1.61837	14744.4	0.0302387
CWC22|56405|AP	-2.16583	1.04437e-08	6.25626e-16	0.174338	0.0303245
PCBP2|22047|AT	-2.16578	2.74309e-06	2.54105e-11	0.296119	0.0303282
UBE2Z|42242|AP	-2.16566	0.0373393	0.00190523	0.731788	0.0303374
UBE2Z|42241|AP	2.16566	26.7814	1.36652	524.872	0.0303374
AKAP8L|48076|ES	2.16479	21.0701	1.33426	332.732	0.0304041
RABL2A|55063|AA	-2.16426	0.0003678	2.85378e-07	0.474028	0.0304441
ANKRD42|18050|AT	-2.16242	0.028021	0.0010973	0.715556	0.0305855
FAM216A|24427|AT	-2.16214	7.76862e-06	1.81331e-10	0.332825	0.0306076
ROR2|86828|AT	-2.16091	2.11267e-05	1.21453e-09	0.367497	0.0307025
UNC119|39914|AP	-2.16039	0.00837609	0.000109336	0.64168	0.0307428
UNC119|39913|AP	2.16023	119.349	1.55789	9143.35	0.0307547
MAPK7|39723|AD	2.16003	10.0135	1.23788	81.0018	0.03077
ABCA10|43179|ES	-2.15945	0.0139183	0.000287518	0.673763	0.0308152
LY6E|85388|AA	-2.15714	0.0074296	8.64056e-05	0.638835	0.0309944
FAM71D|28039|AT	-2.15656	0.0662249	0.0056172	0.780769	0.03104
FMR1|90273|ES	-2.15422	0.00890657	0.000121425	0.653301	0.0312227
DBF4B|41883|AT	2.15245	54.5891	1.43002	2083.86	0.031362
DBF4B|41884|AT	-2.1524	0.0183199	0.0004799	0.699347	0.0313655
PSME2|26862|AA	-2.1524	2.27315e-08	2.49243e-15	0.207316	0.0313656
ACAD9|66675|AA	-2.15192	3.14041e-14	1.57931e-26	0.0624461	0.0314037
STRADA|42977|ES	-2.15086	0.0914751	0.0103465	0.80875	0.0314876
CS|22422|ES	2.14972	1.74699e+06	3.55627	8.58192e+11	0.0315777
2-Sep|58370|ES	2.14932	2930.08	2.02035	4.24944e+06	0.0316094
INSIG2|55092|ES	-2.14821	0.0021031	7.59131e-06	0.582645	0.0316971
GTDC1|55510|ES	-2.14681	1.3001e-08	8.20909e-16	0.205902	0.0318088
NDUFA3|51775|AT	2.14656	100787	2.72224	3.73151e+09	0.0318287
EIF3M|14846|AT	-2.14603	3.11831e-10	6.48714e-19	0.149895	0.0318703
DDX42|42991|ES	-2.14419	3.02261e-05	2.23405e-09	0.408951	0.0320173
DLG4|38845|AP	-2.14327	0.04131	0.00224118	0.761437	0.0320911
ISCU|24221|AT	-2.14301	2.45253e-12	5.90127e-23	0.101926	0.0321121
SAFB2|46848|AT	-2.14266	0.000862188	1.35673e-06	0.547913	0.0321404
TMCO6|73699|ES	-2.14255	9.56085e-13	9.66731e-24	0.0945556	0.0321489
C17orf80|43223|ES	-2.14245	5.91686e-07	1.18756e-12	0.294799	0.0321572
SAFB2|46849|AT	2.14241	1158.98	1.82361	736580	0.0321607
BUD13|18860|AD	-2.14156	4.772e-06	6.43615e-11	0.353814	0.0322289
TULP3|19733|RI	-2.14036	3.22178e-08	4.4425e-15	0.233649	0.0323258
TCEANC|88509|ES	2.14034	44403.2	2.4641	8.0015e+08	0.0323273
MRPL55|10177|AD	-2.14	0.00619929	5.89399e-05	0.652041	0.032355
BRPF1|63155|ES	-2.13992	0.0015203	3.98875e-06	0.579456	0.0323616
SEC61A2|10762|ES	-2.13966	0.0602925	0.00460217	0.789886	0.0323826
STAU2|84165|ES	-2.1385	7.53807e-11	3.9776e-20	0.142856	0.0324764
CYB561A3|16164|AA	-2.13787	0.0110002	0.00017611	0.687093	0.0325276
PMS2|78701|ES	-2.13693	0.00250403	1.0297e-05	0.608933	0.0326034
BCAR1|37601|AD	-2.13598	0.0335206	0.00148643	0.755926	0.0326813
RPS6KL1|28456|AD	-2.13557	0.00301455	1.46461e-05	0.620472	0.0327147
ABI1|11042|ES	-2.13452	0.153894	0.0276	0.858093	0.0328006
RNF115|7297|ES	2.13403	1515.35	1.81732	1.26355e+06	0.0328399
FAM26F|77318|ES	-2.13041	0.0595247	0.00444042	0.797941	0.0331382
EP400NL|25250|RI	2.12996	33.9744	1.32497	871.158	0.0331747
SLC38A7|36680|ES	-2.12875	2.66621e-10	4.08247e-19	0.174127	0.0332746
VRK3|51152|AD	-2.12818	0.00617602	5.70222e-05	0.66892	0.0333223
PACS2|29633|AP	2.12606	245.218	1.53704	39121.7	0.0334979
ARHGEF39|86273|RI	2.12605	4.76929e+08	4.76395	4.77464e+16	0.0334989
TRIP4|31124|AA	-2.12599	1.85033e-12	2.82336e-23	0.121264	0.0335038
VMA21|90366|AP	-2.12426	1.20559e-07	4.98329e-14	0.291665	0.0336485
MYO9A|31486|AT	-2.122	3.38738e-06	3.00218e-11	0.3822	0.0338374
NARFL|32978|AP	-2.12071	0.0322162	0.0013466	0.770747	0.0339458
UEVLD|14669|ES	-2.11939	7.31231e-09	2.18828e-16	0.244347	0.0340578
SCRN2|42115|AP	-2.11688	0.00628083	5.74463e-05	0.686707	0.0342697
ARHGEF7|26277|AP	2.11659	17.8311	1.23761	256.903	0.034295
ATL2|53242|AP	2.11622	2.00639e+17	18.949	2.12444e+33	0.0343258
IPO11|72190|AT	2.11591	6013.37	1.89903	1.90417e+07	0.0343523
IPO11|72191|AT	-2.11591	0.000166296	5.25164e-08	0.526585	0.0343523
DMKN|49199|ES	2.11556	9.70055	1.18189	79.6191	0.0343826
MTSS1L|37410|ES	-2.11253	0.0414142	0.00215859	0.794565	0.0346408
ULK4|64260|AT	-2.11156	0.123712	0.017782	0.860682	0.0347245
RNF121|17451|ES	-2.1096	1.28024e-20	4.22277e-39	0.0388137	0.0348928
CLMN|29163|AP	2.10889	6.81037	1.14508	40.5046	0.0349539
ZNF213|33456|ES	-2.10878	2.81366e-05	1.65837e-09	0.477379	0.0349639
IQCG|68330|AP	2.10863	15.4029	1.21264	195.648	0.0349763
PPP1R12C|52017|AP	-2.10697	0.0120822	0.000198657	0.734838	0.0351205
ZNF528|51459|ES	-2.10656	4.5514e-05	4.15381e-09	0.498706	0.0351555
ZNF585A|49447|AT	2.10541	11.292	1.1823	107.849	0.0352557
NAIP|72433|ES	-2.10418	2.70177e-05	1.50104e-09	0.4863	0.0353632
CXorf40B|90325|AP	-2.10307	0.0185804	0.000452787	0.762456	0.0354595
NUP62|51124|AD	2.10225	27.8961	1.25268	621.22	0.0355311
TACC1|83437|AP	2.1016	28.4539	1.25314	646.073	0.0355884
PCNA|58648|AP	-2.09776	1.57868e-05	5.15233e-10	0.48371	0.0359262
PCNA|58649|AP	2.09776	63344.1	2.06736	1.94087e+09	0.0359262
BRPF3|75958|ES	-2.09748	9.55248e-13	5.60137e-24	0.162906	0.035951
MYO5A|30661|ES	-2.09738	0.0802883	0.00760448	0.847687	0.03596
FASTK|97804|ES	2.0973	17.2375	1.20495	246.592	0.0359667
TCEAL4|89739|AA	-2.09663	0.00777445	8.29534e-05	0.728626	0.0360262
SLC11A2|21738|AA	-2.09576	9.19185e-05	1.543e-08	0.54757	0.0361031
ATXN2L|35838|RI	2.09485	8778.46	1.79438	4.29458e+07	0.0361843
TBC1D14|68729|AP	-2.09315	0.0967975	0.0108707	0.861924	0.0363353
CUL4B|90003|AP	2.09278	46.3537	1.27567	1684.34	0.0363684
SYP|89103|AT	-2.09205	0.0015415	3.57629e-06	0.664437	0.036434
SYP|89105|AT	2.09205	648.72	1.50503	279620	0.036434
ATP5J|60273|AD	-2.09204	0.00339741	1.65259e-05	0.698442	0.0364346
MEX3D|46522|RI	-2.09166	0.00481758	3.24749e-05	0.714676	0.0364693
ETFA|31945|ES	-2.09094	0.00120186	2.20106e-06	0.656261	0.036533
E2F7|23514|ES	-2.08944	8.21896e-08	1.85637e-14	0.363889	0.0366686
CDKN3|27575|AA	-2.08837	7.59109e-10	2.09584e-18	0.274948	0.0367642
WNT9B|42039|AT	-2.08825	0.00228278	7.57187e-06	0.688215	0.0367753
PPIA|79567|AD	-2.08816	0.00726612	7.14335e-05	0.739101	0.0367836
C19orf44|48174|ES	-2.08676	2.47081e-05	1.16309e-09	0.524888	0.0369102
FUOM|13551|AP	2.08539	10075.8	1.74093	5.83142e+07	0.0370337
ABR|38285|AP	-2.08518	0.113888	0.0147779	0.877691	0.0370531
POLR2D|55247|AP	-2.08508	3.93485e-10	5.67825e-19	0.272673	0.037062
CAPN10|58292|ES	2.0847	31.6241	1.22957	813.359	0.0370964
HNRNPR|1048|ES	-2.08447	0.00300892	1.28066e-05	0.706947	0.0371176
SUGP2|48543|AP	2.08319	76.8307	1.29281	4565.99	0.0372338
PRNP|58627|AD	-2.08081	0.000921576	1.27455e-06	0.666358	0.0374511
C6orf62|75532|AD	-2.08077	3.38572e-14	6.94053e-27	0.165162	0.0374546
ZSWIM8|12231|AD	-2.08022	3.8706e-05	2.69536e-09	0.555828	0.0375057
PAQR3|69660|ME	-2.08006	0.0200923	0.000505868	0.798031	0.0375197
RAMP2|41120|AP	-2.07968	0.0157863	0.000316429	0.787558	0.0375547
RAMP2|41121|AP	2.07968	63.3462	1.26975	3160.26	0.0375547
DUSP10|9881|AP	2.07624	611.054	1.43228	260694	0.0378718
MID1|88461|AP	-2.07592	0.11247	0.0142916	0.885101	0.0379013
UBE2F-SCLY|58195|ES	-2.07452	0.0174769	0.000381928	0.799738	0.038031
RPAP1|30095|RI	2.07401	2252.06	1.52882	3.31743e+06	0.0380781
WBSCR22|80001|AT	-2.07396	0.000306897	1.46921e-07	0.641063	0.0380827
TM2D3|32769|RI	2.07336	20.5648	1.17982	358.453	0.038139
EIF5A|38908|AP	2.07317	9628.53	1.65016	5.61815e+07	0.0381563
DIS3L|31264|ES	-2.07283	9.34182e-14	4.47014e-26	0.195228	0.0381882
ZNF707|85491|ES	2.07253	7.45202	1.11526	49.7935	0.0382163
TBC1D10A|61721|ES	-2.07151	1.11393e-09	3.76566e-18	0.329514	0.0383107
HAUS1|45380|ES	-2.07085	8.47842e-14	3.60225e-26	0.199552	0.0383727
METTL8|55930|ES	-2.07068	0.11162	0.0140087	0.889372	0.0383886
C17orf53|41776|ES	2.07043	955.157	1.44211	632631	0.0384121
SCRN2|42116|AP	2.07022	143.714	1.30289	15852.3	0.0384316
ST6GALNAC2|43599|ES	2.06957	15.3792	1.15575	204.646	0.0384924
GPR107|87892|AT	-2.06826	2.52578e-08	1.5944e-15	0.400125	0.0386159
SPAG7|38626|RI	2.06792	4.78915e+06	2.23221	1.0275e+13	0.0386478
TRAF2|88233|AP	2.06765	106.746	1.27537	8934.35	0.0386732
KCNAB2|360|AP	2.06688	12.302	1.13863	132.913	0.0387456
DPH2|2502|AD	-2.06686	4.78424e-16	1.41886e-30	0.161319	0.0387478
RPAIN|38681|ES	2.06641	14274.9	1.63689	1.24487e+08	0.0387894
ATF2|56081|ES	-2.06612	0.000827142	9.85228e-07	0.694422	0.0388169
COASY|41068|RI	-2.06581	0.00504068	3.33194e-05	0.762574	0.0388464
PPP4R2|65626|ES	-2.06497	4.53754e-10	6.14838e-19	0.334873	0.0389256
ZMYM3|89412|AD	-2.06338	0.0437339	0.00223748	0.854827	0.0390766
PTPN2|44722|AA	-2.06274	1.78298e-06	6.14804e-12	0.517078	0.0391371
IQSEC3|19575|AT	2.06142	17.8587	1.15243	276.748	0.0392627
ARHGAP33|49297|AA	-2.06072	0.0191825	0.00044644	0.824226	0.0393299
C19orf47|49878|AP	-2.06058	0.0244303	0.000715439	0.834226	0.039343
TROVE2|9250|AP	2.05932	10.4479	1.11987	97.4739	0.0394633
PTGER3|3412|AT	2.05924	16.5135	1.14476	238.212	0.0394711
FAM195A|32927|ES	2.05924	47.187	1.20418	1849.07	0.0394716
AMICA1|18973|AD	-2.05922	3.47658e-05	1.98252e-09	0.609659	0.0394735
HEMK1|65084|AD	-2.0581	9.49354e-06	1.56438e-10	0.576121	0.0395807
FAM109A|24508|AP	-2.0576	0.0897032	0.00902207	0.891886	0.0396286
RERE|544|AP	-2.05754	0.0460588	0.00245481	0.864185	0.0396339
HDLBP|58346|AP	-2.05735	0.000708625	7.07819e-07	0.709431	0.0396524
D2HGDH|58423|ES	2.05731	5.97782	1.08829	32.8352	0.0396561
PCDHA9|73784|AT	-2.05692	0.151184	0.0249855	0.914799	0.0396942
PCDHA9|73785|AT	2.05692	6.61444	1.09314	40.0233	0.0396942
PRTFDC1|11017|AT	2.05555	43.741	1.19207	1605	0.0398262
PIK3CD|572|RI	2.05524	30.8212	1.17224	810.366	0.039856
TMEM199|39887|AP	-2.05476	3.96431e-06	2.78956e-11	0.563376	0.0399026
WDR20|29343|AA	-2.05475	0.00351547	1.60386e-05	0.770549	0.0399035
SCN1B|49016|AT	-2.05439	1.39522e-13	7.58835e-26	0.256531	0.0399381
IRF3|51029|ES	-2.05432	0.0590061	0.00396503	0.878108	0.0399449
DDX31|87986|ES	-2.05381	7.3699e-06	9.32081e-11	0.582734	0.0399939
PPP6R3|17312|AA	2.05375	3477.13	1.45113	8.33169e+06	0.0400002
SPATA33|38103|AP	-2.05344	0.0171841	0.000355299	0.831114	0.04003
PCNP|65961|ES	2.05327	2994.79	1.4387	6.23393e+06	0.0400467
C9orf89|86900|AA	2.05169	13.2683	1.12253	156.832	0.0402001
PILRB|80930|AA	-2.05131	0.00207516	5.66986e-06	0.759504	0.040237
TVP23C|39359|AD	2.05114	342479	1.76204	6.65661e+10	0.0402536
PDCD5|48877|AP	-2.05096	0.00071112	6.97518e-07	0.724988	0.040271
HMGA2|22883|AA	2.05083	1257.17	1.37189	1.15205e+06	0.0402838
PDCD5|48878|AP	2.05067	1404.86	1.37794	1.43229e+06	0.0402988
RAD51|30026|AD	-2.04949	7.21223e-11	1.44269e-20	0.360551	0.040414
EXOC4|81841|AP	-2.0492	0.00557799	3.90027e-05	0.79774	0.0404421
TRPM4|50904|ES	-2.04908	0.0161966	0.000313849	0.835843	0.0404541
FAM49B|85136|AP	2.04796	43.9187	1.17647	1639.52	0.0405638
ZRSR2|88567|AT	2.04778	1694.75	1.37553	2.08806e+06	0.0405819
ZRSR2|88568|AT	-2.04778	0.000590056	4.78912e-07	0.726993	0.0405819
DENND5A|14298|AP	2.04643	10.5226	1.10456	100.244	0.0407137
SFI1|61868|ES	-2.04631	0.00738269	6.70466e-05	0.812928	0.0407263
EED|18178|AP	-2.04451	0.0014936	2.91959e-06	0.764097	0.0409033
EED|18177|AP	2.04451	669.522	1.30873	342514	0.0409033
IDUA|68441|RI	2.04387	666.318	1.30591	339976	0.0409668
C5orf22|71636|AA	-2.04314	2.14062e-05	7.09854e-10	0.645519	0.0410387
ULK4|64257|AT	2.04223	12.9921	1.10882	152.23	0.041129
IPO5|26151|AP	-2.04204	0.00525452	3.40945e-05	0.809809	0.0411477
RPE|57244|ES	-2.04118	6.51784e-05	6.2338e-09	0.681483	0.0412333
D2HGDH|58422|ES	2.04114	6.34904	1.07628	37.4533	0.0412365
ANKS3|33828|ES	-2.04039	0.0295882	0.00100576	0.870441	0.0413119
DDB1|16152|AP	-2.03989	0.134207	0.0194861	0.924321	0.0413608
2-Sep|58371|ES	2.03865	2.20498e+36	25.2805	1.9232e+71	0.0414848
STAU2|84153|AP	-2.03834	0.022807	0.000601555	0.864696	0.0415155
SLC2A11|61339|AP	-2.03727	0.0722161	0.00576209	0.905081	0.0416225
PPIL3|127874|ES	-2.03721	0.0641024	0.00456024	0.901073	0.0416291
FAM122C|90160|AP	-2.03716	0.0332632	0.00125873	0.87901	0.0416344
METTL6|63576|ES	-2.03715	9.08238e-08	1.5248e-14	0.540987	0.0416349
CNST|10494|AT	-2.03688	0.00015226	3.23094e-08	0.717537	0.0416619
UBE2D2|73622|ES	-2.03687	0.000621034	5.09707e-07	0.756677	0.0416626
PIK3R2|48398|AT	-2.03679	0.000833901	9.08592e-07	0.76535	0.0416706
PIK3R2|48396|AT	2.03637	1197.76	1.30468	1.0996e+06	0.0417131
CD63|22239|AP	-2.03469	0.000237794	7.68228e-08	0.736056	0.041882
ARRB2|38575|ES	2.03361	260.517	1.22317	55486.5	0.0419912
CHCHD7|83911|AA	2.03304	643.269	1.26168	327973	0.0420483
COL1A1|257453|ES	2.0324	185.793	1.20467	28654.2	0.0421132
ALPK1|70371|ES	-2.03212	6.18713e-05	5.40014e-09	0.70888	0.0421419
AKR1E2|10639|ES	2.03175	38.1392	1.1373	1278.99	0.0421787
SPI1|15728|AT	-2.03138	1.50044e-07	3.91153e-14	0.575557	0.0422161
HDAC10|62806|ES	-2.0312	0.0221	0.000558279	0.874851	0.0422344
CDKL3|73367|AT	2.03083	10.9054	1.08695	109.414	0.0422718
IQSEC3|19576|AT	-2.02995	0.0549156	0.00333304	0.904798	0.0423621
GBA|8045|ES	-2.02964	1.08258e-08	2.19966e-16	0.532797	0.0423935
TMEM205|47656|RI	2.02918	37.3907	1.13148	1235.61	0.0424399
KIAA1731|18307|AD	-2.02815	1.01908e-20	4.88094e-40	0.212773	0.0425453
SNCA|69922|AP	-2.02781	0.0414349	0.00190982	0.898962	0.0425798
RANGAP1|62416|AP	2.02767	23.4314	1.11107	494.147	0.0425935
BRD9|71470|AA	-2.02677	1.08098e-06	1.8378e-12	0.635826	0.0426857
RCCD1|32528|AA	-2.02672	1.58357e-07	4.20022e-14	0.59704	0.0426908
DNAJA4|32077|ES	-2.02557	1.82942e-06	5.13396e-12	0.65189	0.0428093
C14orf23|27050|AT	2.02379	13.0965	1.08451	158.151	0.0429913
CALML4|31351|ES	-2.02358	0.0313942	0.00109888	0.896909	0.0430139
WDR41|72585|ES	-2.02342	1.36828e-06	2.85924e-12	0.654789	0.0430297
PPCDC|31834|ES	-2.02243	0.00126086	1.95384e-06	0.813668	0.0431318
CD36|80232|ES	-2.02158	5.83083e-14	8.60675e-27	0.395022	0.0432196
NHLRC3|25702|AD	-2.02145	1.5208e-07	3.72834e-14	0.620339	0.0432335
C2orf81|54050|AP	-2.0212	0.0992933	0.0105738	0.932411	0.0432586
C2orf81|54051|AP	2.0212	10.0712	1.07249	94.5731	0.0432586
CNOT1|36672|ES	-2.01999	2.60809e-09	1.22386e-17	0.555794	0.0433841
UFSP2|71348|AD	2.0192	3.0952e+23	4.88804	1.95994e+46	0.0434664
RBCK1|58456|ES	-2.01864	2.84141e-06	1.17028e-11	0.689891	0.0435247
KIAA1715|56101|ES	2.01705	172898803115877	2.52893	1.18208e+28	0.0436906
THUMPD2|53337|ES	2.01699	15.8576	1.08128	232.561	0.0436961
RIT1|8130|AP	-2.0166	9.00637e-09	1.3648e-16	0.594335	0.0437369
SLMO1|44686|AP	2.01617	8.69758	1.06216	71.2209	0.043782
BCL2L13|60990|ES	-2.01565	4.31974e-10	3.38549e-19	0.55118	0.0438367
NSG1|68677|AA	-2.01546	0.0184143	0.000378507	0.895849	0.043857
PVR|50343|AA	-2.01532	0.0161309	0.000291438	0.892838	0.0438716
FAM104B|89282|AD	-2.01481	0.0080817	7.44681e-05	0.877071	0.0439241
ZNF331|51725|AP	-2.01345	0.130201	0.0178957	0.947282	0.044067
POLR3E|35551|AA	-2.01241	0.0152426	0.000259103	0.896695	0.0441763
MID1IP1|88821|AP	-2.01239	0.0145506	0.000236387	0.895653	0.0441788
VAT1|41178|AP	-2.01229	0.0575258	0.00356431	0.928433	0.044189
ZNF720|36292|AD	2.01209	37.0786	1.09812	1251.98	0.0442103
TBC1D7|75383|AD	-2.01036	0.0821368	0.00718272	0.939262	0.0443926
PCDHGA11|73795|AD	-2.01021	0.000166744	3.45571e-08	0.804573	0.0444088
TOP3B|61269|RI	2.00942	7687.59	1.24636	4.74174e+07	0.0444923
ZNF506|48680|AT	-2.00929	0.001112	1.46124e-06	0.846225	0.0445065
TMEM14B|75312|AT	2.00915	6496.3	1.23974	3.40408e+07	0.0445216
ETV1|78837|ES	-2.00839	6.57351e-05	5.45049e-09	0.792791	0.0446018
CSRP2|23513|AD	-2.00798	0.000603115	4.34293e-07	0.837565	0.0446459
NDUFAF5|58709|AA	2.00722	37.227	1.08888	1272.73	0.0447265
FDFT1|82653|ES	2.00502	10.9799	1.05532	114.238	0.0449607
ELP2|45229|ES	-2.00341	2.01732e-08	5.97614e-16	0.68097	0.0451335
RPAIN|38690|ES	2.0027	100.359	1.10334	9128.68	0.0452099
RWDD1|77327|ES	2.00145	60.0256	1.08858	3309.89	0.0453441
STK25|58388|ES	-2.00136	1.62379e-06	3.4739e-12	0.759006	0.0453534
ANK2|70398|ES	-2.00136	0.0395362	0.00167112	0.935365	0.0453537
ELMOD3|54251|AA	2.00111	13.8836	1.05558	182.605	0.0453808
MRPL10|42104|ES	2.00048	15.0058	1.05639	213.154	0.0454485
FLT3LG|50946|AA	2.00005	22.1442	1.06405	460.849	0.0454947
PRTFDC1|11016|AT	-1.99983	0.0218491	0.000515191	0.92661	0.0455186
SAT1|88697|AT	1.99949	531.374	1.13206	249420	0.0455558
XPNPEP1|13073|ES	-1.99922	2.34192e-05	6.76181e-10	0.81111	0.0455846
SAT1|88698|AT	-1.99908	0.00188424	4.01412e-06	0.88447	0.0455998
HIST1H2BC|75602|AT	-1.99903	0.00135277	2.08217e-06	0.878883	0.0456046
CLTC|42787|ES	-1.9973	2.03026e-06	5.26628e-12	0.782706	0.045793
ZNF124|10514|AT	-1.99714	0.00936612	9.5692e-05	0.916736	0.0458103
SH3D21|1769|ES	-1.99697	0.0150865	0.000245996	0.925228	0.0458286
ALKBH6|49324|AA	-1.99693	0.00185773	3.87725e-06	0.890107	0.0458325
FBLIM1|771|AP	-1.99644	0.173809	0.0311907	0.968539	0.0458865
TRIM14|87031|AT	1.99626	93.8404	1.08608	8108.08	0.0459056
TRIM14|87030|AT	-1.99626	0.0106564	0.000123334	0.920742	0.0459056
ZBTB49|68661|ES	-1.99567	0.0127236	0.000175037	0.924886	0.0459698
CLEC7A|20310|AT	1.99539	18.6944	1.05336	331.776	0.0460002
AIMP2|78704|ES	1.99526	4.56216	1.02721	20.262	0.0460151
PIGS|39923|AD	-1.99509	0.000175612	3.59112e-08	0.85877	0.0460328
NFIC|46679|ES	1.99465	22.8935	1.05596	496.341	0.0460809
SPINT1|30056|AD	-1.99456	0.030103	0.000962963	0.941041	0.0460905
IRAK1|90544|AA	-1.99286	0.00917242	9.09069e-05	0.925489	0.0462773
ENGASE|43994|ES	-1.99266	0.126619	0.0165852	0.966664	0.0462991
TTLL3|63211|ES	1.99066	9.39077	1.03514	85.1928	0.0465182
CLTB|74654|ES	1.99054	9150.66	1.15042	7.27861e+07	0.0465312
MAN2C1|31867|ES	-1.99014	4.47476e-06	2.41347e-11	0.829658	0.0465759
ZSCAN2|32298|RI	-1.98958	8.24153e-08	8.65911e-15	0.78441	0.046637
PPFIBP1|20888|AT	-1.98918	3.40941e-08	1.49635e-15	0.776828	0.0466814
PHKG2|36179|AA	1.98915	2678.6	1.12277	6.39035e+06	0.046685
ARHGEF3|65360|AP	1.98899	9.62617	1.0336	89.6512	0.0467025
DHRS4L2|26803|ES	-1.98889	0.000494032	2.7264e-07	0.895203	0.0467138
ELMOD3|54205|RI	1.98887	14.6341	1.03977	205.964	0.0467155
ACAP1|38921|AP	-1.98793	0.178733	0.0327288	0.976067	0.0468193
COMMD4|31846|ES	-1.98735	3.0269e-07	1.12671e-13	0.813172	0.0468842
TPST2|61516|AP	-1.98687	8.956e-06	9.38835e-11	0.854357	0.0469367
OSGIN2|84387|AP	1.98637	12.2191	1.03384	144.42	0.0469919
MAPKBP1|30106|ES	-1.98584	1.58375e-08	3.16959e-16	0.791354	0.0470514
ATG4A|89849|ES	1.98509	4.96792e+22	1.93782	1.27361e+45	0.0471341
PDCD11|13007|ES	1.98505	208.359	1.06981	40580.3	0.0471385
SELPLG|24246|AP	-1.98288	3.44226e-06	1.3703e-11	0.864711	0.0473812
MEF2C|72758|ES	1.98241	7.98157e+16	1.55367	4.10031e+33	0.0474336
COMT|61098|AP	1.98206	11.2508	1.02734	123.211	0.0474731
AMOTL2|66866|AP	-1.98205	4.01589e-06	1.85227e-11	0.870681	0.0474732
TNRC6C|43748|ES	1.98178	48.5228	1.04367	2255.96	0.0475036
VPS16|58562|ES	-1.98068	0.0516061	0.00274704	0.969474	0.0476272
RNF43|42672|AT	-1.9802	0.0222704	0.000515637	0.961864	0.0476809
RNF43|42671|AT	1.9802	44.9026	1.03965	1939.35	0.0476809
DUS3L|46931|ES	-1.98008	0.0162815	0.000276413	0.959022	0.0476941
RAB5C|41014|ES	1.98006	57.9937	1.04207	3227.48	0.0476966
RAB40B|44416|AA	-1.97654	0.0159921	0.000264771	0.965917	0.048094
NFKB2|12948|AA	1.97652	640.01	1.0556	388038	0.0480965
GNB2L1|75080|ES	1.97614	720.712	1.05533	492192	0.0481393
AURKAIP1|151|AD	-1.97569	0.00283687	8.43255e-06	0.954375	0.0481894
METTL8|55929|ES	-1.97474	0.000667729	4.70936e-07	0.946758	0.0482976
STX1A|80019|AA	-1.97416	0.00162762	2.77432e-06	0.954879	0.0483635
TADA3|63179|AT	-1.97347	4.07326e-05	1.77794e-09	0.933181	0.0484426
TADA3|63178|AT	1.97309	24511.3	1.06957	5.61727e+08	0.0484849
COL1A1|257493|ES	1.97302	57.2217	1.02715	3187.77	0.0484928
SMPD4|55299|ES	1.97225	9.11682	1.01386	81.9799	0.0485811
TIMM23B|11532|ES	1.97004	7.31955	1.01023	53.0331	0.0488336
SMC1A|89217|ES	-1.96868	3.12155e-05	1.02022e-09	0.955099	0.0489897
U2AF1|60778|ES	1.96821	21.5549	1.01295	458.672	0.0490436
ABCB9|24999|AT	1.96817	325.783	1.02442	103605	0.0490484
TMEM218|19284|ES	-1.96798	0.000143444	2.13316e-08	0.964587	0.0490701
DLC1|82766|AT	-1.96711	1.07454e-07	1.22396e-14	0.943358	0.0491703
YY1AP1|8106|AA	-1.96657	1.11056e-12	1.35281e-24	0.91169	0.0492329
TVP23A|33992|AT	-1.96648	0.042289	0.0018072	0.989574	0.0492432
TVP23A|33993|AT	1.96648	23.6468	1.01054	553.342	0.0492432
SH3D19|70837|ES	-1.96558	0.000226243	5.24276e-08	0.976313	0.0493474
SMEK1|28880|AD	-1.96541	0.0356367	0.00128176	0.990805	0.0493669
FAM222B|39998|ES	-1.96499	0.0295973	0.000883925	0.991035	0.0494153
SULT1A4|94113|AP	-1.96474	0.011115	0.0001249	0.989126	0.0494445
RTN2|50467|AD	1.96428	63.7662	1.00917	4029.18	0.0494977
DPM3|7946|AP	-1.96353	8.58773e-06	7.5327e-11	0.979052	0.0495849
UBL7|31722|AD	1.96274	98.4028	1.0065	9620.58	0.049677
FHL2|54836|AD	-1.96235	0.0124615	0.000156118	0.994685	0.0497219
NPIPB3|34443|AP	-1.96232	0.0154006	0.000238369	0.995008	0.0497256
ABHD17A|46553|AP	1.96214	6.67961	1.0021	44.5235	0.0497466
ABHD17A|46554|AP	-1.96214	0.149709	0.02246	0.9979	0.0497466
DARS2|9026|ES	-1.9621	7.40426e-08	5.58122e-15	0.982275	0.0497507
PSPH|79773|AP	1.96184	16.5132	1.00269	271.955	0.0497806
PSPH|79774|AP	-1.96184	0.0605575	0.00367708	0.997316	0.0497806
ILF3|47569|AT	1.96148	659.653	1.00503	432964	0.0498231
ILF3|47570|AT	-1.96148	0.00151595	2.30966e-06	0.994996	0.0498231
CDKN1C|13930|RI	1.96141	106.795	1.00346	11365.9	0.0498308
CADM1|18851|ES	-1.96082	0.00167721	2.82091e-06	0.997205	0.0498997
SOD2|78303|AT	-1.96044	1.42236e-06	2.02976e-12	0.996728	0.0499442
MTCH2|15788|ES	1.96017	9.69352e+11	1.00297	9.36862e+23	0.0499754

## Sheet: Table S7
Table S7. Construction of predict model based on RBP mutations. RBP mutations were selected by Lasso regression. A total of 13 RBPs were selected into the predict model using multivariate Cox regression analysis. The coefficient (Coef), hazard ratio (HR), 95% confidence interval ( 95%CI_L and 95%CI_H, respectively) and p.value were listed.
RBP	Coef	HR	95%CI_L	95%CI_H	P.value
SNRNP25	6.14365	465.752	28.8264	7525.22	1.50646e-05
RBMXL1	0.952937	2.59332	0.841872	7.98849	0.0968938
PPHLN1	1.41911	4.13346	1.45233	11.7642	0.00783178
CCDC86	2.27113	9.69031	2.31139	40.6259	0.00189833
KRR1	1.10352	3.01475	1.17608	7.72794	0.021581
RPL11	0.923296	2.51758	0.989502	6.40543	0.0526458
MTDH	2.04113	7.69931	1.84376	32.1514	0.00512767
LSM6	2.66597	14.3819	1.93379	106.96	0.00921012
NBPF10	1.04464	2.84236	0.952822	8.47904	0.0610269
CGGBP1	2.58624	13.2797	1.78982	98.5301	0.0114305
PUF60	1.82143	6.18069	1.50085	25.4529	0.0116619
RPLP0	2.47098	11.8341	1.60019	87.5176	0.0155
EWSR1	0.896521	2.45106	0.850941	7.06006	0.0967283
